# Supplementary material for: Gene content, phage cycle regulation model and prophage inactivation disclosed by prophage genomics in the Helicobacter pylori Genome Project
Source: Gut Microbes. 2024 Aug 12;16(1):2379440. doi: 10.1080/19490976.2024.2379440 (PMC11321410; doi:10.1080/19490976.2024.2379440)
Supplement: TableS2.xlsx [file KGMI_A_2379440_SM2718.xlsx]

## Sheet: Table S2
Genome	Complete*	5'end bacterial locus tag	5'end bacterial gene function	3'NCBI locus tag	3'end bacterial gene function	Country	Bacterial ancestry	prophage fineStructure	Prophage structure K4	Prophage structure K5	Prophage structure K6
ALG-001	1	KVC11_07295	hypothetical protein CDS	KVC11_07470	hcpG CDS Sel1-like repeat protein HcpG	Algeria	hspSWEurope	SWEurope_s9	SWEurope	SWEurope	SWEurope
ALG-002		KVE91_06700; KVE91_03485	hypothetical protein CDS; hypothetical protein CDS	KVE91_06680; KVE91_03530	hypothetical protein CDS; S-adenosyl-l-methionine hydroxide adenosyltransferase family protein	Algeria	hspSWEurope
ALG-004	1	KVD71_07295	hypothetical protein CDS	KVD71_07470	hcpG CDS Sel1-like repeat protein HcpG	Algeria	hspSWEurope	Africa1_s2	Africa1	Africa1	Africa1
ALG-006	1	KVD17_01355	metK CDS methionine adenosyltransferase	KVD17_01165	lpxD CDS UDP-3-O-(3-hydroxymyristoyl)glucosamine N-acyltransferase	Algeria	hspSWEurope	Africa1_s2	Africa1	Africa1	Africa1
ARG-001		KVC91_03480	HD domain-containing protein CDS	KVC91_03430	outer membrane protein CDS	Argentina	hspSWEurope		SWEurope	SWEurope	SWEurope
ARG-002	1	JYQ86_01925	RluA family pseudouridine synthase CDS	JYQ86_01750	hypothetical protein CDS	Argentina	hspSWEurope	SWEurope_s2	SWEurope	SWEurope	SWEurope
ARG-007	1	KVD00_03050	hypothetical protein CDS	KVD00_02865	hypothetical protein CDS	Argentina	hspSWEurope	SWEurope_s8	EastAsia	EastAsia	EastAsia
ARG-010		KVD57_03505	HD family hydrolase CDS	KVD57_03455	S-adenosyl-l-methionine hydroxide adenosyltransferase family protein	Argentina	hspEAsia		EastAsia	EastAsia	EastAsia
BGD-003	1	KVE71_01100	metK CDS methionine adenosyltransferase	KVE71_00945	lpxD CDS UDP-3-O-(3-hydroxymyristoyl)glucosamine N-acyltransferase	Bangladesh	HpAsia2	NEurope_s2	NEurope	NEurope	NEurope
BGD-010		KVE87_00230	hypothetical protein CDS	KVE87_00155	bioD CDS dethiobiotin synthase	Bangladesh	hspEurasia
BGR-004	1	KVD59_07280	hypothetical protein CDS	KVD59_07470	hcpG CDS Sel1-like repeat protein HcpG	Bulgaria	hspEurasia	SWEurope_s1	EastAsia	EastAsia	EastAsia
BGR-007		KVC42_01045; KVC42_02550; KVC42_01000	metK CDS methionine adenosyltransferase; GIY-YIG nuclease family protein CDS - HpyUM085ORF7535P ACNGT; hypothetical protein CDS	KVC42_01070; KVC42_02470; KVC42_00950	hypothetical protein CDS; hypothetical protein CDS - tfs3 plasticity zone gene cluster; lpxD CDS UDP-3-O-(3-hydroxymyristoyl)glucosamine N-acyltransferase	Bulgaria	hspEurasia		NEurope	NEurope	NEurope
BGR-010		KVE23_04215; KVE23_03205	flagellar hook-length control protein FliK CDS; outer membrane protein CDS	KVE23_04185; KVE23_03235	S-adenosyl-l-methionine hydroxide adenosyltransferase family protein CDS; potassium channel protein CDS	Bulgaria	hspEurasia		Africa1	Africa1	Africa1
BRA-001	1	KVC41_06710	sel1 repeat family protein CDS	KVC41_06530	3'-5' exonuclease CDS	Brazil	hspAfrica1NAmerica	SWEurope_s4	SWEurope	SWEurope	SWEurope
BRA-004		KVC62_00990	metK CDS methionine adenosyltransferase	KVC62_00930	lpxD CDS UDP-3-O-(3-hydroxymyristoyl)glucosamine N-acyltransferase	Brazil	hspEurasia		Africa1	Africa1	Africa1
BRA-006	1	KVD04_01090	metK CDS methionine adenosyltransferase	KVD04_00915	lpxD CDS UDP-3-O-(3-hydroxymyristoyl)glucosamine N-acyltransferase	Brazil	hspSWEurope	Africa1_s2	Africa1	Africa1	Africa1
BRA-007	1	KVD99_07225	hypothetical protein CDS	KVD99_07110	hypothetical protein CDS	Brazil	hspAfrica1SAfrica		Africa1	Africa1	Africa1
BRA-010	1	KVC18_04205	phosphatase PAP2 family protein CDS	KVC18_04050	hypothetical protein CDS	Brazil	hspAfrica1SAfrica	Africa1_s2	Africa1	Africa1	Africa1
BRA-022		KVD33_06595	NAD(+)/NADH kinase CDS	KVD33_06695	hypothetical protein CDS	Brazil	hspAfrica1SAfrica
BRA-023	1	KVC07_06450	PDZ domain-containing protein CDS	KVC07_06615	hypothetical protein CDS	Brazil	hspAfrica1SAfrica	SWEurope_s5	EastAsia	EastAsia	EastAsia
BRA-025		KVE61_01030	metK CDS methionine adenosyltransferase	KVE61_00940	lpxD CDS UDP-3-O-(3-hydroxymyristoyl)glucosamine N-acyltransferase	Brazil	hspSWEurope		Africa1	Africa1	Africa1
CHI-002		FE843_03355; FE843_02265	HD family hydrolase CDS; hypothetical protein CDS	FE843_03300; FE843_02315	hypothetical protein CDS; outer membrane protein CDS	Chile	hspSWEuropeChile		NEurope	NEurope	miscellaneous
CHI-005		E5A81_02495	cagS CDS	E5A81_02545	cag pathogenicity island protein CDS	Chile	hspSWEuropeChile
CHI-011	1	E5A86_01140; E5A86_07865; E5A86_05610	outer membrane protein; hypothetical protein CDS; HP1117 family Sel1-like repeat protein CDS	E5A86_00960; E5A86_07890; E5A86_05540	lpxD CDS UDP-3-O-(3-hydroxymyristoyl)glucosamine N-acyltransferase; sel1 repeat family protein CDS; hypothetical protein CDS	Chile	hspSWEuropeChile		NEurope	NEurope	NEurope
CHI-017		E5A77_04785; E5A77_01315	metK CDS methionine adenosyltransferase; nitroreductase family protein CDS	E5A77_04865; E5A77_01160	nitroreductase family protein CDS; lpxD CDS UDP-3-O-(3-hydroxymyristoyl)glucosamine N-acyltransferase	Chile	hspSWEuropeChile		NEurope	NEurope	NEurope
CHI-018		E5A79_05105; E5A79_02835	cagS CDS; hypothetical protein CDS	E5A79_05080; E5A79_02855	type IA DNA topoisomerase CDS; cagQ CDS	Chile	hspSWEuropeChile
CHI-028		E5D84_01040	metK CDS methionine adenosyltransferase	E5D84_00955	lpxD CDS UDP-3-O-(3-hydroxymyristoyl)glucosamine N-acyltransferase	Chile	hspSWEuropeChile
CHI-103		KVE67_03345	HD domain-containing protein CDS	KVE67_03230	outer membrane protein CDS	Chile	hspSWEuropeChile		SWEurope	SWEurope	SWEurope
CHI-104		E5D87_01255	metK CDS methionine adenosyltransferase	E5D87_01155	lpxD CDS UDP-3-O-(3-hydroxymyristoyl)glucosamine N-acyltransferase	Chile	hspSWEuropeChile		NEurope	NEurope	LatinAmerica
CHI-106		E5D88_03320	HD family hydrolase CDS	E5D88_03245	outer membrane protein CDS	Chile	hspSWEuropeChile		SWEurope	SWEurope	SWEurope
CHI-107		E5D89_04295	HD family hydrolase CDS	E5D89_04370	outer membrane protein CDS	Chile	hspSWEuropeChile		SWEurope	SWEurope	SWEurope
CHI-110	1	FNE55_04650	HD family hydrolase CDS	FNE55_04460	outer membrane protein CDS	Chile	hspSWEuropeChile	EastAsia_s1	NEurope	NEurope	NEurope
CHI-114	1	FNE56_00510	site-specific DNA-methyltransferase CDS	FNE56_00340	site-specific DNA-methyltransferase CDS	Chile	hspSWEuropeChile	EastAsia_s1	NEurope	NEurope	NEurope
CHI-123		E5D93_01055	metK CDS methionine adenosyltransferase	E5D93_00960	lpxD CDS UDP-3-O-(3-hydroxymyristoyl)glucosamine N-acyltransferase	Chile	hspSWEuropeChile		Africa1	Africa1	Africa1
CHI-127		E5D96_02530	cagS CDS	E5D96_02580	cagQ CDS	Chile	hspSWEuropeChile
CHI-210		KVC77_03285	HD family hydrolase CDS	KVC77_03205	outer membrane protein CDS	Chile	hspSWEuropeChile		NEurope	NEurope	LatinAmerica
CHN-001	1	KVC52_03255	HD domain-containing protein CDS	KVC52_03385	hypothetical protein CDS	China	hspEAsia
CHN-004	1	KVC87_03175	HD family hydrolase CDS	KVC87_03325	hypothetical protein CDS	China	hspEAsia	EastAsia_s3	EastAsia	miscellaneous	miscellaneous
CHN-005		KVD53_03705	HD family hydrolase CDS	KVD53_03625	hypothetical protein CDS	China	hspEAsia		EastAsia	EastAsia2	EastAsia2
CHN-008	1	KVE36_03725	HD family hydrolase CDS	KVE36_03575	S-adenosyl-l-methionine hydroxide adenosyltransferase family protein CDS	China	hspEAsia	EastAsia_s3
COG-006	1	KVD19_04520	hypothetical protein CDS	KVD19_04675	LapA family protein CDS	DR Congo	hspAfrica1SAfrica	NEurope_s4	NEurope	NEurope	NEurope
COL-003		KVE50_00460	hypothetical protein CDS	KVE50_00395	prfA CDS	Colombia	hspAfrica1MiscAmerica		Africa1	Africa1	Africa1
COL-004		KVF02_03240	HD family hydrolase CDS	KVF02_03200	RNA polymerase factor sigma-54 CDS	Colombia	hspSWEurope		SWEurope	SWEurope	SWEurope
COL-107		KVC19_03460	outer membrane protein CDS	KVC19_03400	S-adenosyl-l-methionine hydroxide adenosyltransferase family protein CDS	Colombia	hspSWEuropeLatinAmerica
COL-109	1	KVE06_05535	metK CDS methionine adenosyltransferase	KVE06_05670	HP1117 family Sel1-like repeat protein CDS	Colombia	hspAfrica1MiscAmerica		Africa1	Africa1	Africa1
COL-203		KVD81_01000	metK CDS methionine adenosyltransferase	KVD81_00960	lpxD CDS UDP-3-O-(3-hydroxymyristoyl)glucosamine N-acyltransferase	Colombia	hspSWEuropeLatinAmerica
COL-204		KVC51_06855; KVC51_07405	thioredoxin family protein CDS; outer membrane protein CDS	KVC51_06805; KVC51_07480	hypothetical protein CDS; lpoB CDS	Colombia	hspSWEuropeLatinAmerica		Africa1	Africa1	Africa1
COL-210	1	KVD42_01085	metK CDS methionine adenosyltransferase	KVD42_00950	lpxD CDS UDP-3-O-(3-hydroxymyristoyl)glucosamine N-acyltransferase	Colombia	hspSWEuropeLatinAmerica		Africa1	Africa1	Africa1
COL-301		KVC17_00995; KVC17_07315	metK CDS methionine adenosyltransferase;relaxase CDS	KVC17_00940; KVC17_07360	lpxD CDS UDP-3-O-(3-hydroxymyristoyl)glucosamine N-acyltransferase; relaxase CDS	Colombia	hspSWEuropeLatinAmerica		Africa1	Africa1	Africa1
CRI-002		KVE25_02410	DUF262 domain-containing protein CDS	KVE25_02460	MFS transporter CDS	Costa Rica	hspSWEuropeLatinAmerica		SWEurope	SWEurope	SWEurope
CRI-003	1	KVB95_01345	metK CDS methionine adenosyltransferase	KVB95_01215	lpxD CDS UDP-3-O-(3-hydroxymyristoyl)glucosamine N-acyltransferase	Costa Rica	hspSWEuropeLatinAmerica	Africa1_s1	Africa1	Africa1	Africa1
CRI-005	1	KVE48_01150	metK CDS methionine adenosyltransferase	KVE48_00945	lpxD CDS UDP-3-O-(3-hydroxymyristoyl)glucosamine N-acyltransferase	Costa Rica	hspSWEuropeLatinAmerica	Africa1_s1	Africa1	Africa1	Africa1
CRI-006		KVC75_04215	DNA topoisomerase I CDS	KVC75_04280	potassium channel protein CDS	Costa Rica	hspSWEuropeLatinAmerica		SWEurope	SWEurope	SWEurope
DOM-001	1	KVC31_03120	HD family hydrolase CDS	KVC31_03295	outer membrane protein CDS	Dominican Republic	hspSWEurope	SWEurope_s2	SWEurope	SWEurope	SWEurope
DOM-002		KVE03_04620; KVE03_05675	outer membrane beta-barrel protein CDS; hypothetical protein CDS	KVE03_04555; KVE03_05585	potassium channel protein CDS; GNAT family N-acetyltransferase CDS	Dominican Republic	hspSWEurope		Africa1	Africa1	Africa1
DOM-003		KVD03_03690	HD family hydrolase CDS	KVD03_03600	outer membrane protein CDS	Dominican Republic	hspSWEuropeLatinAmerica		SWEurope	SWEurope	SWEurope
DOM-005		KVF05_07800	hypothetical protein CDS	KVF05_07880	sel1 repeat family protein CDS	Dominican Republic	hspSWEuropeLatinAmerica		SWEurope	SWEurope	SWEurope
DOM-007	1	KVD95_01905	MFS transporter CDS	KVD95_01730	flagellar hook-basal body protein CDS	Dominican Republic	hspAfrica1NAmerica	SWEurope_s1	SWEurope	SWEurope	SWEurope
DOM-009		KVC20_07020	AlwI family type II restriction endonuclease CDS	KVC20_06910	restriction endonuclease CDS	Dominican Republic	hspSWEurope		SWEurope	SWEurope	SWEurope
FRA-007	1	FNE05_01115	metK CDS methionine adenosyltransferase	FNE05_00955	lpxD CDS UDP-3-O-(3-hydroxymyristoyl)glucosamine N-acyltransferase	France	hspEurasia	NEurope_s4	NEurope	NEurope	NEurope
FRA-009		FNE07_01730; FNE07_05210	DUF3883 domain-containing protein CDS; DUF3519 domain-containing protein CDS	FNE07_01785; FNE07_05095	hypothetical protein CDS; hypothetical protein CDS	France	hspSWEurope		Africa1	Africa1	Africa1
FRA-016	1	FNE14_03110	HD family hydrolase CDS	FNE14_03310	outer membrane protein CDS	France	hspEurasia	SWEurope_s3	EastAsia	EastAsia	EastAsia
FRA-020		FNE17_01010	metK CDS methionine adenosyltransferase	FNE17_00950	lpxD CDS UDP-3-O-(3-hydroxymyristoyl)glucosamine N-acyltransferase	France	hspSWEurope		miscellaneous	EastAsia	miscellaneous
GER-001		KVC43_00285; KVC43_01210	DNA cytosine methyltransferase CDS; beta-1,4-N-acetylgalactosaminyltransferase CDS	KVC43_00345; KVC43_01180	hypothetical protein CDS; type IV secretory system conjugative DNA transfer family protein CDS	Germany	hspEurasia		EastAsia	EastAsia	EastAsia
GER-012	1	KVE83_03480	HD family hydrolase CDS	KVE83_03635	outer membrane protein CDS	Germany	hspEurasia	SWEurope_s1	Africa1	Africa1	Africa1
GER-013		KVE11_00895	metK CDS methionine adenosyltransferase	KVE11_00925	lpxD CDS UDP-3-O-(3-hydroxymyristoyl)glucosamine N-acyltransferase	Germany	hspNEurope		NEurope	NEurope	NEurope
GER-015	1	KVE59_01145; KVE59_07655	metK CDS methionine adenosyltransferase; class I SAM-dependent DNA methyltransferase CDS	KVE59_00980, KVE59_07615	lpxD CDS UDP-3-O-(3-hydroxymyristoyl)glucosamine N-acyltransferase; CAAX protease CDS	Germany	hspEurasia	NEurope_s4	NEurope	NEurope	NEurope
GER-016	1	KVC22_01140	metK CDS methionine adenosyltransferase	KVC22_00980	lpxD CDS UDP-3-O-(3-hydroxymyristoyl)glucosamine N-acyltransferase	Germany	hspEurasia	NEurope_s4	NEurope	NEurope	NEurope
GER-019	1	KVE47_01115	metK CDS methionine adenosyltransferase	KVE47_00945	lpxD CDS UDP-3-O-(3-hydroxymyristoyl)glucosamine N-acyltransferase	Germany	hspEurasia		NEurope	NEurope	NEurope
GER-020		KVC76_00975	metK CDS methionine adenosyltransferase	KVC76_00935	lpxD CDS UDP-3-O-(3-hydroxymyristoyl)glucosamine N-acyltransferase	Germany	hspEurasia		NEurope	NEurope	NEurope
GRE-003	1	E5E04_01375; E5E04_00930	metK CDS methionine adenosyltransferase; transposase CDS	E5E04_01245; E5E04_00940	lpxD CDS UDP-3-O-(3-hydroxymyristoyl)glucosamine N-acyltransferase; type II toxin-antitoxin system HicB family antitoxin CDS	Greece	hspEurasia	NEurope_s5	Africa1	Africa1	Africa1
GRE-006	1	E5E05_01260	metK CDS methionine adenosyltransferase	E5E05_01155	lpxD CDS UDP-3-O-(3-hydroxymyristoyl)glucosamine N-acyltransferase	Greece	hspEurasia		Africa1	Africa1	Africa1
GRE-008		E5E06_06835	thioredoxin family protein CDS	E5E06_06790	lpoB CDS	Greece	hspEurasia		EastAsia	EastAsia	EastAsia
GRE-011	1	E5E14_04930	hypothetical protein CDS	E5E14_05095	protein kinase CDS	Greece	hspEurasia	NEurope_s4	NEurope	NEurope	NEurope
GRE-022		KVC55_01055; KVC55_02335; KVC55_01015	metK CDS methionine adenosyltransferase; hofD CDS; hypothetical protein CDS	KVC55_01075; KVC55_02450; KVC55_00965	hypothetical protein CDS; potassium channel protein CDS; lpxD CDS UDP-3-O-(3-hydroxymyristoyl)glucosamine N-acyltransferase	Greece	hspEurasia		NEurope	NEurope	NEurope
GRE-041	1	KVD91_00265	DNA cytosine methyltransferase CDS - M2.HpyKH2ORFLP CCTC	KVD91_00415	DNA cytosine methyltransferase CDS - M2.HpyKH44ORFKP CCTC	Greece	hspEurasia	NEurope_s6	Africa1	Africa1	Africa1
GRE-044	1	KVE96_02980	bifunctional 3,4-dihydroxy-2-butanone 4-phosphate synthase/GTP cyclohydrolase II CDS	KVE96_02820	glycosyltransferase family 25 protein CDS	Greece	hspEurasia	NEurope_s4	Africa1	Africa1	miscellaneous
GRE-046	1	KVC59_00265	DNA cytosine methyltransferase CDS - M2.HpyKH2ORFLP CCTC	KVC59_00415	DNA cytosine methyltransferase CDS - M2.HpyKH44ORFKP CCTC	Greece	hspEurasia		Africa1	Africa1	Africa1
HON-014		FOG21_00470	hypothetical protein CDS	FOG21_00405	prfA CDS	Honduras	hspAfrica1MiscAmerica		Africa1	Africa1	Africa1
HON-019		E5E25_07255	rsmA CDS	E5E25_07335	hypothetical protein CDS	Honduras	hspAfrica1SAfrica		Africa1	Africa1	Africa1
HON-025		E5E38_01505; E5E38_05575; E5E38_01030	ABC transporter permease CDS; DUF3519 domain-containing protein CDS; type IV secretion system DNA-binding domain-containing protein CDS	E5E38_01570; E5E38_05505; E5E38_00950	DUF1542 domain-containing protein CDS; hopF CDS; lpxD CDS UDP-3-O-(3-hydroxymyristoyl)glucosamine N-acyltransferase	Honduras	hspSWEuropeLatinAmerica		Africa1	Africa1	Africa1
IDN-001	1	KVC34_01270	hypothetical protein CDS - M.Hpy5016ORF4035P TCGA	KVC34_01420	endonuclease CDS - Hpy828ORF1425P CCGG	Indonesia	hspUraI	NEurope_s2	Africa1	Africa1	NEurope
IDN-006		KVE93_04310	MFS transporter CDS	KVE93_04395	DUF262 domain-containing protein CDS	Indonesia	hspSWEurope		EastAsia	EastAsia	EastAsia
IND-001	1	KVE72_02945	HD domain-containing protein CDS	KVE72_03125	outer membrane protein CDS	India	HpAsia2	SWEurope_s6	EastAsia	EastAsia	EastAsia
IND-002	1	KVC90_03305	HD domain-containing protein CDS	KVC90_03135	outer membrane protein CDS	India	hspEurasia	NEurope_s2	NEurope	NEurope	NEurope
IND-006		KVD47_02410	HD domain-containing protein CDS	KVD47_02525	outer membrane protein CDS	India	hspEurasia		SWEurope	SWEurope	SWEurope
IRN-003		KVD10_00925; KVD10_05320	metK CDS methionine adenosyltransferase; DUF3519 domain-containing protein CDS	KVD10_00990; KVD10_05245	uvrB CDS; lpxD CDS UDP-3-O-(3-hydroxymyristoyl)glucosamine N-acyltransferase	Iran	hspEurasia		Africa1	Africa1	Africa1
ISL-007		KVD83_00890; KVD83_05120	apolipoprotein N-acyltransferase CDS; DUF3519 domain-containing protein	KVD83_00935; KVD83_05025	DUF3519 domain-containing protein CDS; lpxD CDS UDP-3-O-(3-hydroxymyristoyl)glucosamine N-acyltransferase	Iceland	hspNEurope
ISR-003		KVE44_03130	HD domain-containing protein CDS	KVE44_03070	outer membrane protein CDS	Israel	hspEurasia		SWEurope	SWEurope	SWEurope
ISR-004		KVC61_01025	dxr CDS	KVC61_01085	hypothetical protein CDS	Israel	hspEurasia		Africa1	Africa1	Africa1
ISR-008	1	KVC08_04715	hypothetical protein CDS	KVC08_04890	LapA family protein CDS	Israel	hspSWEurope	Africa1_s2	Africa1	Africa1	Africa1
ISR-009	1	KVE57_01325; KVE57_02560	metK CDS methionine adenosyltransferase; gltX CDS	KVE57_01170; KVE57_02660	lpxD CDS UDP-3-O-(3-hydroxymyristoyl)glucosamine N-acyltransferase; hopJ CDS	Israel	hspSWEurope	Africa1_s2	Africa1	Africa1	Africa1
ITA-003		FNE27_06615; FNE27_04230	hypothetical protein CDS; hypothetical protein CDS	FNE27_06535; FNE27_04315	potassium channel protein CDS; hypothetical protein CDS	Italia	hspEurasia		SWEurope	SWEurope	SWEurope
ITA-007		FNE31_03435	outer membrane protein CDS	FNE31_03390	S-adenosyl-l-methionine hydroxide adenosyltransferase family protein CDS	Italia	hspEurasia
ITA-013		FNE37_04680	relaxase CDS	FNE37_04760	relaxase/mobilization nuclease domain-containingprotein CDS	Italia	hspEurasia		EastAsia	EastAsia	EastAsia
ITA-015		FNE39_01185; FNE39_05425	ATP-binding protein CDS; cagT CDS	FNE39_01035; FNE39_05365	hypothetical protein CDS; hypothetical protein CDS	Italia	hspEurasia		EastAsia	EastAsia	EastAsia
ITA-017		FNE40_01015; FNE40_00970	metK CDS methionine adenosyltransferase; ATP-binding protein CDS	FNE40_01035; FNE40_00920	hypothetical protein CDS; lpxD CDS UDP-3-O-(3-hydroxymyristoyl)glucosamine N-acyltransferase	Italia	hspEurasia		NEurope	NEurope	NEurope
ITA-022		FNE45_00935	lpxD CDS UDP-3-O-(3-hydroxymyristoyl)glucosamine N-acyltransferase	FNE45_00980	metK CDS methionine adenosyltransferase	Italia	hspEurasia
ITA-026		FNE49_00440	DNA cytosine methyltransferase CDS	FNE49_00410	DNA cytosine methyltransferase CDS	Italia	hspEurasia		EastAsia	EastAsia	EastAsia
ITA-028		FNE51_03360	flagellar hook-length control protein FliK CDS	FNE51_03390	S-adenosyl-l-methionine hydroxide adenosyltransferase family protein CDS	Italia	hspEurasia
JAP-015		E5E45_03180	HD domain-containing protein CDS	E5E45_03250	hypothetical protein CDS	Japan	hspEAsia
JOR-001		KVD50_07490	3'-5' exonuclease CDS	KVD50_07460	hypothetical protein CDS	Jordan	hspEurasia
JOR-002		KVF04_01150	metK CDS methionine adenosyltransferase	KVF04_01080	lpxD CDS UDP-3-O-(3-hydroxymyristoyl)glucosamine N-acyltransferase	Jordan	hspEurasia		Africa1	Africa1	Africa1
JOR-003	1	KVE30_01095	metK CDS methionine adenosyltransferase	KVE30_00940	lpxD CDS UDP-3-O-(3-hydroxymyristoyl)glucosamine N-acyltransferase	Jordan	hspEurasia	NEurope_s4	Africa1	Africa1	Africa1
JOR-005	1	KVC44_07700	hypothetical protein CDS	KVC44_07860	hcpG CDS	Jordan	hspEurasia	SWEurope_s1	SWEurope	SWEurope	SWEurope
JOR-008		KVD86_06465	metK CDS methionine adenosyltransferase	KVD86_06550	lpxD CDS UDP-3-O-(3-hydroxymyristoyl)glucosamine N-acyltransferase	Jordan	hspEurasia		Africa1	Africa1	Africa1
JOR-010		KVC56_02190; KVC56_03395	outer membrane protein CDS; hofD CDS	KVC56_02265; KVC56_03365	potassium channel protein CDS; S-adenosyl-l-methionine hydroxide adenosyltransferase family protein CDS	Jordan	hspEurasia		Africa1	Africa1	Africa1
KGZ-002	1	KVD49_07560	CAAX protease CDS	KVD49_07720	class I SAM-dependent DNA methyltransferase CDS	Kyrgyzstan	hspNEurope	NEurope_s4	NEurope	NEurope	NEurope
KGZ-004		KVE28_03650; KVE28_02310	HD family hydrolase CDS; transposase CDS	KVE28_03625; KVE28_02315	DNA-binding protein CDS, outer membrane protein CDS	Kyrgyzstan	hspUraI		EastAsia	EastAsia	EastAsia
KGZ-006	1	KVD94_02925	HD domain-containing protein CDS	KVD94_03100	outer membrane protein CDS	Kyrgyzstan	hpNorthAsia	EastAsia_s3	EastAsia	EastAsia	EastAsia
KGZ-007		KVC24_03550	HD domain-containing protein CDS	KVC24_03430	outer membrane protein CDS	Kyrgyzstan	hspUraI		EastAsia	EastAsia	EastAsia
KOR-009		E5E83_03155	HD family hydrolase CDS	E5E83_03210	S-adenosyl-l-methionine hydroxide adenosyltransferase family protein CDS	Korea	hspEAsia		EastAsia	EastAsia	EastAsia
KOR-012		E5E57_03265	HD family hydrolase CDS	E5E57_03295	S-adenosyl-l-methionine hydroxide adenosyltransferase family protein CDS	Korea	hspEAsia
KOR-019		KVE53_03095	HD family hydrolase CDS	KVE53_03155	hypothetical protein CDS	Korea	hspEAsia		miscellaneous	EastAsia2	EastAsia2
KOR-020		KVC98_03150	HD family hydrolase CDS	KVC98_03190	hypothetical protein CDS	Korea	hspEAsia
KOR-032	1	E5E58_04295	HD domain-containing protein CDS	E5E58_04445	outer membrane protein CDS	Korea	hspEAsia	EastAsia_s2	NEurope	NEurope	EastAsia
KOR-036	1	E5E60_03265	HD family hydrolase CDS	E5E60_03415	hypothetical protein CDS	Korea	hspEAsia	EastAsia_s3	EastAsia	EastAsia	EastAsia
KOR-037		E5E73_03630	HD domain-containing protein CDS	E5E73_03580	S-adenosyl-l-methionine hydroxide adenosyltransferase family protein CDS	Korea	hspEAsia		EastAsia	EastAsia	EastAsia
KOR-044		E5E81_04775	HD domain-containing protein CDS	E5E81_04745	hypothetical protein CDS	Korea	hspEAsia		NEurope	NEurope	miscellaneous
KOR-046		E5E78_03095	HD family hydrolase CDS	E5E78_03145	S-adenosyl-l-methionine hydroxide adenosyltransferase family protein CDS	Korea	hspEAsia		EastAsia	EastAsia	EastAsia
KOR-109		E5E70_03285	HD family hydrolase CDS	E5E70_03340	S-adenosyl-l-methionine hydroxide adenosyltransferase family protein CDS	Korea	hspEAsia		EastAsia	EastAsia	EastAsia
KOR-111		KVE77_03175	HD family hydrolase CDS	KVE77_03255	DUF3519 domain-containing protein CDS	Korea	hspEAsia		EastAsia	EastAsia	EastAsia
LAT-001		E5K41_07095	thioredoxin family protein CDS	E5K41_07175	rRNA pseudouridine synthase CDS	Latvia	hspNEurope		Africa1	Africa1	Africa1
LAT-002		E5K67_05565	HP1117 family Sel1-like repeat protein CDS	E5K67_05515	uvrB CDS	Latvia	hspEurasia
LAT-003	1	E5K42_00635	tlpC CDS	E5K42_00815	rpsI CDS	Latvia	hspEurasia	NEurope_s3	Africa1	Africa1	Africa1
LAT-004		E5K43_01040; E5K43_00995	metK CDS methionine adenosyltransferase; hypothetical protein CDS	E5K43_01060; E5K43_00945	hypothetical protein CDS; lpxD CDS UDP-3-O-(3-hydroxymyristoyl)glucosamine N-acyltransferase	Latvia	hspNEurope		NEurope	NEurope	NEurope
LAT-005	1	E5K44_03705	HD domain-containing protein CDS	E5K44_03385	outer membrane protein CDS	Latvia	hspNEurope		SWEurope	miscellaneous	miscellaneous
LAT-006	1	E5K45_05360	metK CDS methionine adenosyltransferase	E5K45_05520	lpxD CDS UDP-3-O-(3-hydroxymyristoyl)glucosamine N-acyltransferase	Latvia	hspNEurope	NEurope_s4	NEurope	NEurope	NEurope
LAT-011		KVK28_06795	rsmA CDS	KVK28_06870	hpnL CDS	Latvia	hspNEurope		NEurope	NEurope	NEurope
LAT-012	1	E5K49_03105; E5K49_05645; E5K49_01010	HD family hydrolase CDS; metK CDS methionine adenosyltransferase; NCS2 family permease CDS	E5K49_03235; E5K49_05715; E5K49_00975	outer membrane protein CDS; ParA family protein CDS; lpxD CDS UDP-3-O-(3-hydroxymyristoyl)glucosamine N-acyltransferase	Latvia	hspNEurope	SWEurope_s7	EastAsia	EastAsia	EastAsia
LAT-015		E5K51_03485	HD domain-containing protein CDS	E5K51_03375	outer membrane protein CDS	Latvia	hspNEurope		EastAsia	EastAsia	EastAsia
LAT-017		E5K52_03635	HD family hydrolase CDS	E5K52_03565	outer membrane protein CDS	Latvia	hspNEurope		EastAsia	EastAsia	EastAsia
LAT-018		E5K53_03390	HD domain-containing protein CDS	E5K53_03355	outer membrane protein CDS	Latvia	hspNEurope
LAT-019		E5K54_03460	HD domain-containing protein CDS	E5K54_03370	outer membrane protein CDS	Latvia	hspNEurope		NEurope	NEurope	NEurope
LAT-020		E5K60_01700; E5K60_00990	virulence factor CDS; uvrB CDS	E5K60_01615; E5K60_00955	DUF3240 family protein CDS; lpxD CDS UDP-3-O-(3-hydroxymyristoyl)glucosamine N-acyltransferase	Latvia	hspNEurope		Africa1	Africa1	Africa1
LAT-022		E5K63_03515; E5K63_03810	outer membrane protein CDS; cagT CDS	E5K63_03580; E5K63_03830	potassium channel protein CDS; S-adenosyl-l-methionine hydroxide adenosyltransferase family protein CDS	Latvia	hspNEurope		NEurope	NEurope	NEurope
LAT-026		E5K56_01035; E5K56_00995	metK CDS methionine adenosyltransferase; ABC transporter ATP-binding protein CDS	E5K56_01055; E5K56_00945	hypothetical protein CDS; lpxD CDS UDP-3-O-(3-hydroxymyristoyl)glucosamine N-acyltransferase	Latvia	hspNEurope		NEurope	NEurope	NEurope
LAT-028		E5K58_03425	HD domain-containing protein CDS	E5K58_03360	outer membrane protein CDS	Latvia	hspNEurope		SWEurope	SWEurope	SWEurope
LAT-032		KVK83_06825	rsmA CDS	KVK83_06895	hpnL CDS	Latvia	hspNEurope		NEurope	NEurope	NEurope
LAT-033	1	KVM34_06645	thioredoxin family protein CDS	KVM34_06835	rRNA pseudouridine synthase CDS	Latvia	hspEurasia	NEurope_s3	Africa1	Africa1	Africa1
LAT-036	1	KVL30_01120; KVL30_07380; KVL30_07250	metK CDS methionine adenosyltransferase; rsmA CDS; DEAD/DEAH box helicase family protein CDS	KVL30_00965; KVL30_07435; KVL30_07235	lpxD CDS UDP-3-O-(3-hydroxymyristoyl)glucosamine N-acyltransferase; restriction endonuclease CDS; hpnL CDS	Latvia	hspNEurope	NEurope_s4	NEurope	NEurope
LIT-001		E5K69_03345; E5K69_04645	flagellar hook-length control protein FliK CDS; outer membrane protein CDS	E5K69_03390; E5K69_04525	potassium channel protein CDS; S-adenosyl-l-methionine hydroxide adenosyltransferase family protein CDS	Lithuania	hspEurasia		Africa1	Africa1	Africa1
LIT-010	1	E5K82_06845	rsmA CDS	E5K82_07020	hpnL CDS	Lithuania	hspNEurope	NEurope_s3	Africa1	Africa1	Africa1
LIT-013		E5K75_03790; E5K75_02575	HD family hydrolase CDS; hypothetical protein CDS	E5K75_03725; E5K75_02645	potassium channel protein CDS; outer membrane protein CDS	Lithuania	hspNEurope		SWEurope	SWEurope	SWEurope
LIT-021	1	KVK24_05540	metK CDS methionine adenosyltransferase	KVK24_05710	lpxD CDS UDP-3-O-(3-hydroxymyristoyl)glucosamine N-acyltransferase	Lithuania	hspNEurope	NEurope_s4	Africa1	Africa1	Africa1
LIT-024	1	E5K84_01105	metK CDS methionine adenosyltransferase	E5K84_00940	lpxD CDS UDP-3-O-(3-hydroxymyristoyl)glucosamine N-acyltransferase	Lithuania	hspEurasia		Africa1	Africa1	NEurope
LIT-025		E5K77_07495	hypothetical protein CDS	E5K77_07595	sel1 repeat family protein CDS	Lithuania	hspNEurope		EastAsia	EastAsia	EastAsia
LIT-026		KVL41_01015	metK CDS methionine adenosyltransferase	KVL41_00940	lpxD CDS UDP-3-O-(3-hydroxymyristoyl)glucosamine N-acyltransferase	Lithuania	hspEurasia		NEurope	NEurope	NEurope
LIT-031		KVM43_03540	HD family hydrolase CDS	KVM43_03430	outer membrane protein CDS	Lithuania	hspNEurope		SWEurope	SWEurope	SWEurope
LIT-041		KVL48_03100; KVL48_02870	HD domain-containing protein CDS; site-specific DNA-methyltransferase CDS	KVL48_03130; KVL48_02875	site-specific DNA-methyltransferase CDS; outer membrane protein CDS	Lithuania	hspNEurope		EastAsia	EastAsia	EastAsia
MAL-002	1	E5K99_05445	metK CDS methionine adenosyltransferase	E5K99_05605	lpxD CDS UDP-3-O-(3-hydroxymyristoyl)glucosamine N-acyltransferase	Malaysia	HpAsia2	NEurope_s1	EastAsia	EastAsia	EastAsia
MAL-005		E5K88_03080	HD family hydrolase	E5K88_03210	hypothetical protein CDS	Malaysia	hspEAsia
MAL-007		E5K90_03220; E5K90_06315; E5K90_02220	outer membrane protein CDS; hofG CDS; hofD CDS	E5K90_03235; E5K90_06280; E5K90_02235	site-specific integrase CDS; S-adenosyl-l-methionine hydroxide adenosyltransferase family protein CDS; alpB CDS	Malaysia	hpNEAfrica
MAL-016	1	E5K93_03670	HD family hydrolase CDS	E5K93_03490	outer membrane protein CDS	Malaysia	HpAsia2	NEurope_s1	EastAsia	EastAsia	EastAsia
MEX-024	1	E5L14_03640	HD family hydrolase CDS	E5L14_03450	outer membrane protein CDS	Mexico	hspSWEuropeLatinAmerica	SWEurope_s4	SWEurope	SWEurope	SWEurope
MEX-032		E5L15_01060	metK CDS methionine adenosyltransferase	E5L15_00960	lpxD CDS UDP-3-O-(3-hydroxymyristoyl)glucosamine N-acyltransferase	Mexico	hspSWEuropeLatinAmerica		Africa1	Africa1	Africa1
MMR-011		KVJ86_01050	metK CDS methionine adenosyltransferase	KVJ86_00945	lpxD CDS UDP-3-O-(3-hydroxymyristoyl)glucosamine N-acyltransferase	Myanmar	HpAsia2
NGA-010		KVJ62_06730	type II toxin-antitoxin system mRNA interferase toxin, RelE/StbE family CDS	KVJ62_06645	hypothetical protein CDS	Nigeria	hspAfrica1MiscAmerica
NGA-017		KVL72_01080	metK CDS methionine adenosyltransferase	KVL72_00960	lpxD CDS UDP-3-O-(3-hydroxymyristoyl)glucosamine N-acyltransferase	Nigeria	hspAfrica1NAmerica
NPL-003		KVL21_02965	HD domain-containing protein CDS	KVL21_03095	outer membrane protein CDS	Nepal	HpAsia2		EastAsia	miscellaneous	miscellaneous
NPL-009	1	KVK10_05870; KVK10_02975	metK CDS methionine adenosyltransferase; HD family hydrolase CDS	KVK10_06030; KVK10_03075	lpxD CDS UDP-3-O-(3-hydroxymyristoyl)glucosamine N-acyltransferase; outer membrane protein CDS	Nepal	HpAsia2	NEurope_s4	NEurope	NEurope	NEurope
NPL-010		KVL22_02415	HD domain-containing protein CDS	KVL22_02530	outer membrane protein CDS	Nepal	hspEurasia		Africa1	Africa1	Africa1
PER-016		E5L37_03520	HD family hydrolase CDS	E5L37_03430	outer membrane protein CDS	Peru	hspSWEuropeLatinAmerica		SWEurope	SWEurope	SWEurope
PER-017	1	E5L44_07780	hypothetical protein CDS	E5L44_07945	sel1 repeat family protein CDS	Peru	hspSWEuropeLatinAmerica	SWEurope_s1	SWEurope	SWEurope	SWEurope
PER-018		E5L38_01080	hypothetical protein CDS	E5L38_00980	lpxD CDS UDP-3-O-(3-hydroxymyristoyl)glucosamine N-acyltransferase	Peru	hspSWEuropeLatinAmerica
PER-112		KVM90_04475	outer membrane protein CDS	KVM90_04430	GNAT family N-acetyltransferase CDS	Peru	hspAfrica1MiscAmerica		NEurope	NEurope	miscellaneous
PER-114		KVJ87_07215	thioredoxin family protein CDS	KVJ87_07160	hypothetical protein CDS	Peru	hspSWEuropeLatinAmerica		SWEurope	SWEurope	SWEurope
PER-115		KVL20_00970	metK CDS methionine adenosyltransferase	KVL20_00920	lpxD CDS UDP-3-O-(3-hydroxymyristoyl)glucosamine N-acyltransferase	Peru	hspSWEuropeLatinAmerica		Africa1	Africa1	Africa1
PER-117		KVK03_07690	NFACT family protein CDS	KVK03_07740	sel1 repeat family protein CDS	Peru	hspSWEuropeLatinAmerica
PER-140		KVK46_03470	HD domain-containing protein CDS	KVK46_03360	hypothetical protein CDS	Peru	hspAfrica1MiscAmerica		SWEurope	SWEurope	SWEurope
POL-001	1	KVK09_01060	metK CDS methionine adenosyltransferase	KVK09_00915	lpxD CDS UDP-3-O-(3-hydroxymyristoyl)glucosamine N-acyltransferase	Poland	hspEurasia	NEurope_s4	NEurope	NEurope	NEurope
POL-002		KVM17_06910; KVM17_07375	hypothetical protein CDS; hypothetical protein CDS	KVM17_06860; KVM17_07425	outer membrane protein CDS; hcpG CDS	Poland	hspEurasia		SWEurope	SWEurope	SWEurope
POL-007		KVM24_00260; KVM24_02345; KVM24_03650	DNA cytosine methyltransferase CDS; hofD CDS; HD domain-containing protein CDS	KVM24_00320; KVM24_02455; KVM24_03570	restriction endonuclease CDS; outer membrane protein CDS; potassium channel protein CDS	Poland	hspEurasia		Africa1	Africa1	Africa1
POL-008	1	KVK27_03715	rpiB CDS	KVK27_03875	hypothetical protein CDS	Poland	hspEurasia	NEurope_s4	NEurope	NEurope	NEurope
POL-009	1	KVM80_07530; KVM80_05190; KVM80_05230; KVM80_00975	thioredoxin family protein CDS; metK CDS methionine adenosyltransferase; hypothetical protein CDS; ggt CDS	KVM80_07390; KVM80_05170; KVM80_05250; KVM80_00935	rRNA pseudouridine synthase CDS; hypothetical protein CDS; class I SAM-dependent methyltransferase CDS; lpxD CDS UDP-3-O-(3-hydroxymyristoyl)glucosamine N-acyltransferase	Poland	hspEurasia	NEurope_s5	NEurope	NEurope	NEurope
POL-010	1	KVL16_06770	thioredoxin family protein CDS	KVL16_06925	rRNA pseudouridine synthase CDS	Poland	hspEurasia	NEurope_s3	Africa1	Africa1	Africa1
POL-102		KVJ97_00260	DNA cytosine methyltransferase CDS	KVJ97_00325	hypothetical protein CDS	Poland	hspEurasia		EastAsia	EastAsia	EastAsia
POL-103		KVL67_01080; KVL67_03100	metK CDS methionine adenosyltransferase; site-specific DNA-methyltransferase CDS	KVL67_00980; KVL67_03020	lpxD CDS UDP-3-O-(3-hydroxymyristoyl)glucosamine N-acyltransferase; site-specific DNA-methyltransferase CDS	Poland	hspEurasia		Africa1	Africa1	Africa1
POL-104		KVK76_03820; KVK76_03155	site-specific DNA-methyltransferase CDS; hypothetical protein CDS	KVK76_03890; KVK76_02885	50S ribosome-binding GTPase CDS; site-specific DNA-methyltransferase CDS	Poland	hspEurasia		SWEurope	SWEurope	SWEurope
POL-109	1	KVK34_03090	flagellin A CDS	KVK34_02915	ABC transporter ATP-binding protein/permease CDS	Poland	hspEurasia	SWEurope_s3	EastAsia	EastAsia	EastAsia
POL-110	1	KVL55_03295	acetyl-CoA C-acetyltransferase CDS	KVL55_03125	3'-5' exonuclease CDS	Poland	hspEurasia	SWEurope_s3	EastAsia	EastAsia	EastAsia
POR-004		FE341_00255	type II toxin-antitoxin system HicB family antitoxin CDS	FE341_00230	GDP-L-fucose synthase CDS	Portugal	hspAfrica1WAfrica
POR-008	1	FE345_00705	S-ribosylhomocysteine lyase CDS	FE345_00535	FE345_00535	Portugal	hspSWEurope	SWEurope_s4	SWEurope	SWEurope	SWEurope
POR-009	1	FE346_07110	hypothetical protein CDS	FE346_07290	hcpG CDS	Portugal	hspSWEurope	SWEurope_s4	SWEurope	SWEurope	SWEurope
POR-013	1	FE350_02850	GIY-YIG nuclease family protein CDS	FE350_02640	DNA adenine methylase CDS	Portugal	hspSWEurope	SWEurope_s5	EastAsia	EastAsia	EastAsia
POR-015		FOG23_01015	metK CDS methionine adenosyltransferase	FOG23_00955	lpxD CDS UDP-3-O-(3-hydroxymyristoyl)glucosamine N-acyltransferase	Portugal	hspSWEurope		Africa1	Africa1	Africa1
POR-102		KVK36_00395; KVK36_05165	tlpC CDS; DUF3519 domain-containing protein CDS	KVK36_00455; KVK36_05060	hypothetical protein CDS; rpsI CDS	Portugal	hspSWEurope		Africa1	Africa1	Africa1
POR-104		KVK84_02150	hypothetical protein CDS	KVK84_02090	CusA/CzcA family heavy metal efflux RND transporter CDS	Portugal	hspSWEurope
POR-106		KVL93_01005	metK CDS methionine adenosyltransferase	KVL93_00965	lpxD CDS UDP-3-O-(3-hydroxymyristoyl)glucosamine N-acyltransferase	Portugal	hspSWEurope		Africa1	Africa1	Africa1
POR-109		KVL87_02080	Alw26I/Eco31I/Esp3I family type II restriction endonuclease CDS	KVL87_02185	Alw26I/Eco31I/Esp3I family type II restriction endonuclease CDS	Portugal	hspSWEurope		SWEurope	SWEurope	SWEurope
POR-111		KVK93_02695	transporter CDS	KVK93_02775	VirB4 family type IV secretion/conjugal transferATPase CDS	Portugal	hspSWEurope		SWEurope	SWEurope	SWEurope
POR-113		KVL79_02485	cagS CDS	KVL79_02515	cagQ CDS	Portugal	hspSWEurope
PRI-008	1	KVM94_01050	metK CDS methionine adenosyltransferase	KVM94_00925	lpxD CDS UDP-3-O-(3-hydroxymyristoyl)glucosamine N-acyltransferase	Puerto Rico	hspSWEurope		Africa1	Africa1	Africa1
RUS-001		KVJ59_03295	HD family hydrolase CDS	KVJ59_03420	outer membrane protein CDS	Russia	hspNEurope
RUS-004		KVL89_01035	metK CDS methionine adenosyltransferase	KVL89_00945	lpxD CDS UDP-3-O-(3-hydroxymyristoyl)glucosamine N-acyltransferase	Russia	hspNEurope		NEurope	NEurope	NEurope
RUS-006		KVM40_01005	metK CDS methionine adenosyltransferase	KVM40_00935	lpxD CDS UDP-3-O-(3-hydroxymyristoyl)glucosamine N-acyltransferase	Russia	hspEurasia		NEurope	NEurope	NEurope
RUS-007		KVK68_01045; KVK68_01005	metK CDS methionine adenosyltransferase; hypothetical protein CDS	KVK68_01065; KVK68_00955	hypothetical protein CDS; lpxD CDS UDP-3-O-(3-hydroxymyristoyl)glucosamine N-acyltransferase	Russia	hspNEurope		NEurope	NEurope	NEurope
RUS-009		KVJ72_03545	HD family hydrolase CDS	KVJ72_03485	outer membrane protein CDS	Russia	hspEurasia		SWEurope	SWEurope	SWEurope
RUS-010		KVL33_03445	HD domain-containing protein CDS	KVL33_03370	outer membrane protein CDS	Russia	hspNEurope		EastAsia	EastAsia	EastAsia
RUS-011	1	KVK58_03295	HD domain-containing protein CDS	KVK58_03470	outer membrane protein CDS	Russia	hspEurasia	SWEurope_s3	EastAsia	EastAsia	EastAsia
SGP-006		KVK25_03075	HD family hydrolase CDS	KVK25_03085	hypothetical protein CDS	Singapore	hspEAsia
SGP-015	1	KVJ90_04080	HD family hydrolase CDS	KVJ90_03730	hypothetical protein CDS	Singapore	hspEAsia		EastAsia	EastAsia	EastAsia
SGP-018	1	KVK69_04975	GIY-YIG nuclease family protein CDS	KVK69_05190	DNA adenine methylase CDS	Singapore	hspEAsia	EastAsia_s4	EastAsia	EastAsia	EastAsia
SGP-032		KVM92_03535	HD family hydrolase CDS	KVM92_03630	S-adenosyl-l-methionine hydroxide adenosyltransferase family protein CDS	Singapore	hspEAsia		EastAsia	EastAsia2	EastAsia2
SGP-033		KVK12_03630	HD family hydrolase CDS	KVK12_03520	hypothetical protein CDS	Singapore	hspEAsia		SWEurope	EastAsia2	EastAsia2
SGP-038		KVM93_03615	HD family hydrolase CDS	KVM93_03640	hypothetical protein CDS	Singapore	hspEAsia
SPA-005		E5L49_00625; E5L49_07280	hypothetical protein CDS; tal CDS	E5L49_00685; E5L49_07295	transaldolase CDS; hcpG CDS	Spain	hspSWEurope		SWEurope	SWEurope	SWEurope
SPA-007	1	E5L62_01105	metK CDS methionine adenosyltransferase	E5L62_00955	lpxD CDS UDP-3-O-(3-hydroxymyristoyl)glucosamine N-acyltransferase	Spain	hspSWEurope		Africa1	Africa1	Africa1
SPA-009		E5L51_03385	HD family hydrolase CDS	E5L51_03300	outer membrane protein CDS	Spain	hspSWEurope		SWEurope	SWEurope	SWEurope
SPA-017		E5L64_03850	phosphatase PAP2 family protein CDS	E5L64_03730	type I restriction-modification system subunit M CDS	Spain	hspSWEurope
SPA-019		FFR88_01030	metK CDS methionine adenosyltransferase	FFR88_00925	lpxD CDS UDP-3-O-(3-hydroxymyristoyl)glucosamine N-acyltransferase	Spain	hspSWEurope		SWEurope	SWEurope	SWEurope
SPA-020		E5L59_04920	metK CDS methionine adenosyltransferase	E5L59_05040	alkaline phosphatase family protein CDS	Spain	hspSWEurope		Africa1	Africa1	Africa1
SPA-101		KVK47_00940; KVK47_05375	metK CDS methionine adenosyltransferase; DUF3519 domain-containing protein CDS	KVK47_01005; KVK47_05270	uvrB CDS; lpxD CDS UDP-3-O-(3-hydroxymyristoyl)glucosamine N-acyltransferase	Spain	hspEurasia		Africa1	Africa1	Africa1
SPA-110		KVJ65_03250	HD domain-containing protein CDS	KVJ65_03290	outer membrane protein CDS	Spain	hspSWEurope		SWEurope	SWEurope	SWEurope
SPA-203		KVM47_04575	virulence factor CDS	KVM47_04630	DUF3240 family protein CDS	Spain	hspSWEurope		Africa1	Africa1	Africa1
SPA-206	1	KVK99_00920	metK CDS methionine adenosyltransferase	KVK99_01095	lpxD CDS UDP-3-O-(3-hydroxymyristoyl)glucosamine N-acyltransferase	Spain	hspSWEurope	Africa1_s2	Africa1	Africa1	Africa1
SPA-301		KVK88_04340; KVK88_02030	cag4 CDS; DNA adenine methylase CDS	KVK88_04395; KVK88_01940	type IA DNA topoisomerase CDS; cag5 CDS	Spain	hspSWEurope		SWEurope	SWEurope	SWEurope
SPA-302	1	KVM38_01355	metK CDS methionine adenosyltransferase	KVM38_01160	lpxD CDS UDP-3-O-(3-hydroxymyristoyl)glucosamine N-acyltransferase	Spain	hspSWEurope	NEurope_s4	Africa1	Africa1	Africa1
SPA-304		KVM54_04615	hypothetical protein CDS	KVM54_04730	LapA family protein CDS	Spain	hspSWEurope
SPA-306	1	KVM77_01140	hcpE CDS	KVM77_00960	apolipoprotein N-acyltransferase CDS	Spain	hspSWEurope	Africa1_s2	Africa1	Africa1	Africa1
SPA-309		KVJ70_00170; KVJ70_05735	metK CDS methionine adenosyltransferase; icd CDS	KVJ70_00145; KVJ70_05810	outer membrane beta-barrel protein CDS; lpxD CDS UDP-3-O-(3-hydroxymyristoyl)glucosamine N-acyltransferase	Spain	hspSWEuropeLatinAmerica		Africa1	Africa1	Africa1
SPA-311		KVK95_06655	hypothetical protein CDS	KVK95_06620	glycosyltransferase family 8 protein CDS	Spain	hspSWEurope		SWEurope	SWEurope	SWEurope
SPA-312		KVK37_07560	hypothetical protein CDS	KVK37_07575	sel1 repeat family protein CDS	Spain	hspSWEuropeLatinAmerica
SPA-314	1	KVL11_02355	cag pathogenicity island protein CagS CDS	KVL11_02490	cagQ CDS	Spain	hspSWEuropeLatinAmerica	SWEurope_s4	SWEurope	SWEurope	SWEurope
SPA-316	1	KVL97_01365	metK CDS methionine adenosyltransferase	KVL97_01205	lpxD CDS UDP-3-O-(3-hydroxymyristoyl)glucosamine N-acyltransferase	Spain	hspSWEurope	Africa1_s2	Africa1	Africa1	Africa1
SPA-319		KVK56_01090	metK CDS methionine adenosyltransferase	KVK56_00955	lpxD CDS UDP-3-O-(3-hydroxymyristoyl)glucosamine N-acyltransferase	Spain	hspSWEurope		Africa1	Africa1	Africa1
SPA-321	1	KVM52_01085	metK CDS methionine adenosyltransferase	KVM52_00950	lpxD CDS UDP-3-O-(3-hydroxymyristoyl)glucosamine N-acyltransferase	Spain	hspSWEurope	NEurope_s6	Africa1	Africa1	Africa1
SPA-322		KVJ99_04230; KVJ99_04515; KVJ99_06215	cag4 CDS; tadA CDS; metK CDS methionine adenosyltransferase	KVJ99_04275; KVJ99_04610; KVJ99_06250	type II toxin-antitoxin system YafQ family toxin CDS; cag5 CDS; lpxD CDS UDP-3-O-(3-hydroxymyristoyl)glucosamine N-acyltransferase	Spain	hspSWEuropeLatinAmerica		SWEurope	SWEurope	SWEurope
SPA-323	1	KVL95_06640; KVL95_00980	restriction endonuclease CDS; metK CDS methionine adenosyltransferase	KVL95_06810; KVL95_00935	hypothetical protein CDS - Hpy271ORFC1P GAATTC; lpxD CDS UDP-3-O-(3-hydroxymyristoyl)glucosamine N-acyltransferase	Spain	hspSWEurope	SWEurope_s4	SWEurope	SWEurope	SWEurope
SPA-324		KVL02_00975	metK CDS methionine adenosyltransferase	KVL02_00925	lpxD CDS UDP-3-O-(3-hydroxymyristoyl)glucosamine N-acyltransferase	Spain	hspSWEurope		Africa1	Africa1	Africa1
SPA-407		KVL15_02420; KVL15_03515	hofD CDS; outer membrane protein CDS	KVL15_02460; KVL15_03465	potassium channel protein CDS; S-adenosyl-l-methionine hydroxide adenosyltransferase family protein CDS	Spain	hspSWEurope
SPA-409		KVM82_00135	outer membrane protein CDS	KVM82_00230	hypothetical protein CDS	Spain	hspAfrica1MiscAmerica		Africa1	Africa1	Africa1
SPA-413		KVM30_06530	metK CDS methionine adenosyltransferase	KVM30_06565	lpxD CDS UDP-3-O-(3-hydroxymyristoyl)glucosamine N-acyltransferase	Spain	hspSWEurope		Africa1	Africa1	Africa1
SPA-501	1	KVK54_07340	hypothetical protein CDS	KVK54_07475	sel1 repeat family protein CDS	Spain	hspSWEurope	SWEurope_s7	SWEurope	SWEurope	SWEurope
SPA-509		KVL31_04900	conjugal transfer protein TrbE CDS	KVL31_04955	type IV secretion system protein CDS	Spain	hspSWEurope		SWEurope	SWEurope	SWEurope
SPA-601		KVL57_07495	hypothetical protein CDS	KVL57_07555	hcpG CDS	Spain	hspSWEurope		SWEurope	SWEurope	SWEurope
SPA-606		KVM31_03500	HD family hydrolase CDS	KVM31_03525	outer membrane protein CDS	Spain	hspSWEurope
SPA-610		KVM78_05105	relaxase CDS	KVM78_05050	hypothetical protein CDS	Spain	hspSWEurope		SWEurope	SWEurope	SWEurope
SPA-611		KVJ79_01020	metK CDS methionine adenosyltransferase	KVJ79_00955	lpxD CDS UDP-3-O-(3-hydroxymyristoyl)glucosamine N-acyltransferase	Spain	hspSWEurope
SPA-703		KVM19_02690	bifunctional 3,4-dihydroxy-2-butanone 4-phosphate synthase/GTP cyclohydrolase II CDS	KVM19_02610	hypothetical protein CDS	Spain	hspSWEurope		Africa1	Africa1	Africa1
SPA-707	1	KVM11_03310; KVM11_04500	HD domain-containing protein CDS; hypothetical protein CDS	KVM11_03360; KVM11_04365	site-specific integrase CDS; outer membrane protein CDS	Spain	hspSWEurope	SWEurope_s2	SWEurope	SWEurope	SWEurope
SPA-709		KVL74_04005; KVL74_06340	LPP20 family lipoprotein CDS; hypothetical protein CDS	KVL74_03955; KVL74_06230	potassium channel protein CDS; DNA cytosine methyltransferase CDS	Spain	hspEurasia
SPA-801		KVK96_00260; KVK96_05745	DNA cytosine methyltransferase CDS; asd CDS	KVK96_00285; KVK96_05720	DUF874 family protein CDS; DNA cytosine methyltransferase CDS	Spain	hspSWEurope
SPA-802		KVM50_03540	HD family hydrolase CDS	KVM50_03480	outer membrane protein CDS	Spain	hspSWEurope		SWEurope	SWEurope	SWEurope
SPA-807	1	KVM62_01140	metK CDS methionine adenosyltransferase	KVM62_00970	lpxD CDS UDP-3-O-(3-hydroxymyristoyl)glucosamine N-acyltransferase	Spain	hspSWEurope	Africa1_s2	Africa1	Africa1	Africa1
SWE-002		E5P57_04750	metK CDS methionine adenosyltransferase	E5P57_04830	lpxD CDS UDP-3-O-(3-hydroxymyristoyl)glucosamine N-acyltransferase	Sweden	hspNEurope		Africa1	Africa1	Africa1
SWE-005		E5P59_01035	metK CDS methionine adenosyltransferase	E5P59_00955	lpxD CDS UDP-3-O-(3-hydroxymyristoyl)glucosamine N-acyltransferase	Sweden	hspNEurope		Africa1	Africa1	NEurope
SWE-010		E5P61_01045	metK CDS methionine adenosyltransferase	E5P61_00960	lpxD CDS UDP-3-O-(3-hydroxymyristoyl)glucosamine N-acyltransferase	Sweden	hspNEurope		SWEurope	SWEurope	SWEurope
SWE-013		KVM37_03215	hypothetical protein CDS	KVM37_03190	S-adenosyl-l-methionine hydroxide adenosyltransferase family protein CDS	Sweden	hspNEurope
SWE-014		E5P63_01030; E5P63_00990	metK CDS methionine adenosyltransferase; hypothetical protein CDS	E5P63_01025; E5P63_00940	ndk CDS; lpxD CDS UDP-3-O-(3-hydroxymyristoyl)glucosamine N-acyltransferase	Sweden	hspNEurope		NEurope	NEurope	NEurope
SWE-030		E5P73_03500	HD domain-containing protein CDS	E5P73_03410	outer membrane protein CDS	Sweden	hspNEurope		SWEurope	SWEurope	SWEurope
SWE-033		E5P76_03905; E5P76_04980	outer membrane protein CDS; hypothetical protein CDS	E5P76_03980; E5P76_04955	potassium channel protein CDS; S-adenosyl-l-methionine hydroxide adenosyltransferase family protein CDS	Sweden	hspNEurope		NEurope	NEurope	NEurope
SWE-034		E5P83_06595	helicase CDS	E5P83_06615	type II toxin-antitoxin system HicA family toxin CDS	Sweden	hspNEurope
SWT-014		FE366_07020	hypothetical protein CDS	FE366_07030	mobC CDS	Switzerland	hspEurasia
TUR-009		KVJ76_01065	metK CDS methionine adenosyltransferase	KVJ76_00960	lpxD CDS UDP-3-O-(3-hydroxymyristoyl)glucosamine N-acyltransferase	Turkey	hspEurasia		NEurope	NEurope	NEurope
TUR-017	1	KVL05_04145	hypothetical protein CDS	KVL05_04270	hypothetical protein CDS	Turkey	hspEurasia		Africa1	Africa1	Africa1
TWN-001	1	E5P85_03100	HD domain-containing protein CDS	E5P85_03245	hypothetical protein CDS	Taiwan	hspEAsia	EastAsia_s4	EastAsia	EastAsia2	EastAsia2
TWN-020		E5Q04_03855; E5Q04_02580	HD family hydrolase CDS; hypothetical protein CDS	E5Q04_03840; E5Q04_02695	hypothetical protein CDS; hypothetical protein CDS	Taiwan	hspEAsia		EastAsia	EastAsia	EastAsia
USA-002		KVM05_01195	metK CDS methionine adenosyltransferase	KVM05_00950	lpxD CDS UDP-3-O-(3-hydroxymyristoyl)glucosamine N-acyltransferase	USA	hspSWEuropeLatinAmerica		Africa1	Africa1	Africa1
USA-104		KVK42_00945	metK CDS methionine adenosyltransferase	KVK42_00935	lpxD CDS UDP-3-O-(3-hydroxymyristoyl)glucosamine N-acyltransferase	USA	hspAfrica1NAmerica
USA-106		KVK00_01625	hypothetical protein CDS	KVK00_01570	serine/threonine protein kinase CDS	USA	hpNEAfrica		Africa1	Africa1	Africa1
USA-115		KVK80_06800	hypothetical protein CDS	KVK80_06855	serine/threonine protein kinase CDS	USA	hpNEAfrica		NEurope	NEurope	NEurope
USA-116		KVL64_01590	hypothetical protein CDS	KVL64_01535	serine/threonine protein kinase CDS	USA	hpNEAfrica		NEurope	NEurope	NEurope
USA-119		KVM12_01590	hypothetical protein CDS	KVM12_01535	serine/threonine protein kinase CDS	USA	hpNEAfrica		SWEurope	SWEurope	SWEurope
USA-120		KVK02_01595	hypothetical protein CDS	KVK02_01540	serine/threonine protein kinase CDS	USA	hpNEAfrica		Africa1	Africa1	Africa1
USA-202		KVM15_01050	metK CDS methionine adenosyltransferase	KVM15_00960	lpxD CDS UDP-3-O-(3-hydroxymyristoyl)glucosamine N-acyltransferase	USA	hspAfrica1NAmerica		Africa1	Africa1	Africa1
USA-204		KVM76_03425	HD family hydrolase CDS	KVM76_03680	outer membrane protein CDS	USA	hspSWEuropeLatinAmerica		SWEurope	SWEurope	SWEurope
USA-205		KVK67_05340; KVK67_01020	metK CDS methionine adenosyltransferase; NCS2 family permease CDS	KVK67_05440; KVK67_00915	tyrosine-type recombinase/integrase CDS; lpxD CDS UDP-3-O-(3-hydroxymyristoyl)glucosamine N-acyltransferase	USA	hspIndigenousAmerica		NEurope	NEurope	NEurope
USA-208		KVK39_06760	hpnL CDS	KVK39_06740	hypothetical protein CDS	USA	hspSWEurope
USA-302		KVL07_07530	hypothetical protein CDS	KVL07_07600	sel1 repeat family protein CDS	USA	hspSWEuropeLatinAmerica		Africa1	Africa1	Africa1
USA-303		KVM73_01060	metK CDS methionine adenosyltransferase	KVM73_00995	lpxD CDS UDP-3-O-(3-hydroxymyristoyl)glucosamine N-acyltransferase	USA	hspAfrica1NAmerica
USA-306		KVL60_04815	AAA family ATPase CDS	KVL60_04655	ATP-binding protein CDS	USA	hspAfrica1NAmerica
USA-311		KVK71_00940	metK CDS methionine adenosyltransferase	KVK71_00925	lpxD CDS UDP-3-O-(3-hydroxymyristoyl)glucosamine N-acyltransferase	USA	hspAfrica1NAmerica
USA-402		KVJ94_01605	hypothetical protein CDS	KVJ94_01545	serine/threonine protein kinase CDS	USA	hpNEAfrica		SWEurope	SWEurope	SWEurope
USA-405		KVK11_06800	hypothetical protein CDS	KVK11_06855	serine/threonine protein kinase CDS	USA	hpNEAfrica		Africa1	Africa1	Africa1
USA-407		KVJ82_01590	hypothetical protein CDS	KVJ82_01535	serine/threonine protein kinase CDS	USA	hpNEAfrica		Africa1	Africa1	Africa1
USA-408	1	KVS17_02400	hypothetical protein CDS	KVS17_02535	restriction endonuclease subunit S CDS	USA	hspAfrica1NAmerica		Africa1	Africa1	Africa1
USA-409		KVL59_00970	metK CDS methionine adenosyltransferase	KVL59_00930	lpxD CDS UDP-3-O-(3-hydroxymyristoyl)glucosamine N-acyltransferase	USA	hspAfrica1NAmerica		Africa1	Africa1	Africa1
USA-410		KVJ81_01595	hypothetical protein CDS	KVJ81_01540	serine/threonine protein kinase CDS	USA	hpNEAfrica		miscellaneous	miscellaneous	miscellaneous
USA-412		KVM55_04610	hypothetical protein CDS	KVM55_04700	DUF87 domain-containing protein CDS	USA	hspAfrica1NAmerica		SWEurope	SWEurope	SWEurope
USA-416	1	KVM46_03625	HD family hydrolase CDS	KVM46_03505	outer membrane protein CDS	USA	hspAfrica1NAmerica	SWEurope_s7	SWEurope	SWEurope	SWEurope
USA-418	1	KVK85_04895	TrbG/VirB9 family P-type conjugative transfer protein CDS	KVK85_04755	TrbG/VirB9 family P-type conjugative transfer protein CDS	USA	hspAfrica1NAmerica	SWEurope_s9	SWEurope	SWEurope	SWEurope
USA-419		KVM66_03260	CKVM66_03355frBI family restriction endonuclease CDS	KVM66_03355	type II restriction endonuclease CDS	USA	hspAfrica1NAmerica		Africa1	Africa1	Africa1
USA-422		KVM91_02340; KVM91_02310	GIY-YIG nuclease family protein CDS; hypothetical protein CDS	KVM91_02405; KVM91_02195	potassium channel protein CDS; GIY-YIG nuclease family protein CDS	USA	HpAsia2		Africa1	Africa1	NEurope
USA-423		KVL99_01775	hypothetical protein CDS	KVL99_01720	serine/threonine protein kinase CDS	USA	hpNEAfrica		SWEurope	SWEurope	SWEurope
USA-425		KVK49_03515	HD domain-containing protein CDS	KVK49_03450	S-adenosyl-l-methionine hydroxide adenosyltransferase family protein CDS	USA	hspEAsia		EastAsia	EastAsia	EastAsia
USA-427		KVK87_02385	GIY-YIG nuclease family protein CDS	KVK87_02260	DNA adenine methylase CDS	USA	hspAfrica1WAfrica		SWEurope	SWEurope	SWEurope
USA-429		KVS21_03455	outer membrane protein CDS	KVS21_03355	S-adenosyl-l-methionine hydroxide adenosyltransferase family protein CDS	USA	hspAfrica1NAmerica		Africa1	Africa1	Africa1
USA-431		KVK17_01645	hypothetical protein CDS	KVK17_01590	serine/threonine protein kinase CDS	USA	hpNEAfrica		Africa1	Africa1	Africa1
USA-433		KVL44_04150	phosphatase PAP2 family protein CDS	KVL44_04095	hypothetical protein CDS	USA	hspAfrica1NAmerica		Africa1	Africa1	Africa1
USA-434		KVJ98_02275	GIY-YIG nuclease family protein CDS	KVJ98_02215	DNA adenine methylase CDS	USA	hspAfrica1NAmerica		SWEurope	SWEurope	SWEurope
USA-436		KVL65_01625	hypothetical protein CDS	KVL65_01570	serine/threonine protein kinase CDS	USA	hpNEAfrica		Africa1	Africa1	Africa1
VNM-001	1	KVM58_03765	HD family hydrolase CDS	KVM58_03595	hypothetical protein CDS	Vietnam	hspEAsia	EastAsia_s4	EastAsia	EastAsia	EastAsia
VNM-002	1	KVM98_02490	GIY-YIG nuclease family protein CDS	KVM98_02340	DNA adenine methylase CDS	Vietnam	hspEAsia	EastAsia_s4	EastAsia	EastAsia	EastAsia
VNM-005	1	KVL12_03550	HD domain-containing protein CDS	KVL12_03710	hypothetical protein CDS	Vietnam	hspEAsia	EastAsia_s4	EastAsia	EastAsia	EastAsia
ZAF-002	1	KVM53_07285	thioredoxin family protein CDS	KVM53_07480	lpoB CDS	South Africa	hspAfrica1SAfrica		EastAsia	EastAsia	EastAsia
ZAF-004		KVM35_03455	hypothetical protein CDS	KVM35_03420	pyridoxal phosphate-dependent aminotransferase CDS	South Africa	hspAfrica1SAfrica		EastAsia	EastAsia	EastAsia
ZAF-011	1	KVK81_03305	acetyl-CoA C-acetyltransferase CDS	KVK81_03465	hypothetical protein CDS	South Africa	hspAfrica1NAmerica	SWEurope_s6	EastAsia	EastAsia	EastAsia
Note: "1" in Complete colomn denotes presence of complete prophage; when more than one propahge region is present multiple bacterial locus tag are identified.
