# Supplementary material for: Gene content, phage cycle regulation model and prophage inactivation disclosed by prophage genomics in the Helicobacter pylori Genome Project
Source: Gut Microbes. 2024 Aug 12;16(1):2379440. doi: 10.1080/19490976.2024.2379440 (PMC11321410; doi:10.1080/19490976.2024.2379440)
Supplement: TableS6.xlsx [file KGMI_A_2379440_SM2717.xlsx]

## Sheet: Table S6
#	protein locus	protein sequence	Protein function
1	ALG001.gff.1 translation	MITNFQDLKNIVSVVDIIEKYLDLHKCGANLKTFCPFHDERSASFFVSQEKNLFKCFGCGVSGDAFKFLQEFKKISFTEAIEEIASMYHYPLEYDNNEEKQEKERLKEVLAFANNLFKERILKEPAILEYLNRRGITQEKVKDYDLGFCTNEEKEELKKRFNPCDLIASGLFSDANKDRELKIFCNYRITFPLKDTKGNIVSFSARTCTIKNPRNGAKYINGRDTKIFKKSFILYNLDRARQAITQKKQVILCEGFFDVMSFEHFDYNNAICCIGTAFTKEHVNILNKMNTELCFCLDNDLAGLEASIRAIELCLLNHTTNLSVVKIKDKDFKDMGDYLEKNKRPNLVKINGFKFYCAYLLRGELDNKTKDFNYQRILRAIKDLNPFIKGDLLKILKSF…	DNA primase
2	ALG001.gff.2 translation	MDNLFFDITAPYPGGQSAPYVPRFEPLSPLNDGTTGQGAGQGMPPHINWNGIISKDQEKTFYALGSRFKDLAGSLDAYKGATEKSNRMISRYNSALHDYNANIDSLEHLKKERHDLSTTAKRLKELIRQEKEKKQRFSKELRLFFDFQEKEDDKQENIFQGLFKRKEFKALDAFLTNPYAIFPKGFIYEYHNPGSNNYNPLNAFNPMDGINNQFKTNTLNQVNNNSFQRSLAGGADFNYFVPVNFAKALNVEQMVFSFENSVKIRQAWAFFLQNKWYFNGNKLKIINAKIKTTKVLEDLQESIREKERELEDERRKQNANEENIKALMGQILEKSKELQKVKEQLEQEYRIVKEFNDKKQSILNEINHSNLNENLKHGFRDILNDLSLLESLKKIPL	hypothetical protein
3	ALG001.gff.3 translation	MENLIMKSFLDYPQHIEDFLEDISLKSFSTFNQKVVKALVDMNRKNQPIRLETIKLRIGEKEFESEEFKRILAADSYPDYLNLKSDFKTYLCFQMQEHLANKLKEATRKSEVFDYEFLDKYISLGIKRNGRYFWEWEEFFKNKPSIEKIKTGINFLDHLTDGGIEVGQMVLLSGDPEAGKTLLGVQCLTQAQQQHKVTYFGFEFSVRKHIETLREKNFTIKADNYFIDDQSCELNDLISQIRSLSKEGHKVFLIDSQMKIQAPIVGRTTEEIETAKFTALSEVARNLQVLVIFIVQNSKNDSYTPTGSRKGGHEAHVMIRIEKIKSGELKHIKDYNERGKYRKVLILKNKQTGLQGIQFFRIDGYRLFEISKNYINLDDHSGITASEGSNNDY	DNA helicase
4	ALG001.gff.4 translation	MHNHTIYLRGNAIYLNYTKNSKRHRTSLNKLIKSLNLENDKALEYLKGLSLEKILKMQKGALKPNEEPKQESQRTAKKTKSTTIAQVRESFFNQKIGLKAESLRFMHLRFNTILKLMNIKESSKVSKITKESVTNYHNNAFKKYKKNTLISLNALLKSFLEFCEQEGYIEKTPYFKITMKNAKEGKKIVPFSLNEIKAILKSTPDLRLKAFLTTAFFTGLRTGEQLALLWSDVDFKNKKINIDKSLNLSGTITTPKNKPSVREVDLLEPVAKILKELQASEPESKKFVFISMPKRSTMFQRAFRALLKALNLKDRKLYTTRHTFASLMLSQGEEAMWVSKTLGHKDLNTTYKTYSHYIPKQDKERAKFLKGIL	site-specific integrase
5	ALG001.gff.5 translation	MNYILKQPMKYGYTQISNDICDDERVSDIAIAIYAYIKKHATTFKLCLENIAKRFNRSLPTVCKYLNELKDLGYLEFERERKSDGTFGKFLRFFIKNHSKNPSVKQSKNTANQNKTVLFRLKPQIQGSNAENTEAQSTSTYFPAFTLIKDQNKHENIHEMQACETFLNQELEETNKVFEDKQDLKNPNQNFTFKRSKISKPSLFNRFSAFFSSILGNLDTKHLNQYERSAFEEFLNYRSEKHQLSYSTKKALLHQCEALKAQGCDLVACIEQSIRRNYNEIYKVMHFEKPSYKSEAEQKNEEVMSHFDFEYKPNPKYNGLCIW	MarR-like transcriptional regulator
6	ALG001.gff.6 translation	MQQELLNTIHNNNQIKTMPLKDFEAKKKEINELLNSKAKELKELGLLDKLGGFVGYQTDNAKEREKQITDLKTQALDNKLEFKDLPSALKDEYYNKAETSLFNPLKTKNEIAKEDYQKDLQRKAILQKTSQELTESDKELIANDSGFFNRALDSITGKSEVEKLKEYKEKEKAKDITKDLQKSWNLFNNLRKDKDAFSLFASEDLQLREKYQNEFKNIARNSGFDDVVYNEKHEPFVRKGDKFYKINDRFFDNFLNSLSSNKFSLA	DUF3519, dna binding chromosome segregation
7	ALG001.gff.7 translation	IDLEVLEFLNKKAYLYKTADEISKKLNIDYCYTLKIFNKLEKKGLCEQLVINKKRECDKKDNYFKVAYLNDLGKDLCAYLSALKRSKNKRKA	Transcriptional regulator, MarR
8	ALG001.gff.8 translation	MRQRNETETSFNKLREITQAIQAQKNSEQTSDNANTSEITSQSTPKPKGTTRTKNSALKPTKRAFSERQRITIRDNSQASAKEIKRGR	hypothetical protein/tRNA nuclease CdiA
9	ALG001.gff.9 translation	MRKHGNDRSELIKDLLLAKPKKISLRESNLKELQRLKRKNNCKLTQIVRLAILKGLKQFEKENLLVYLTLREFNSFLEILEEKNQKKR	AtaR antitoxin
10	ALG001.gff.10 translation	MKKETNEKENTMSTFQYLTYQLIKESDAGLSFFDFIQKLEKLQKTHTIRSSVCNMRNKRVISYSILLQKKAV	hypothetical protein
11	ALG001.gff.12 translation	MDFTTLQNDFSNDYQKALIANNEFLEAKKYYNGNQLPQDVLNIILERGQTPIVENMFKVIVNKILGYKIESISEIRLSPKQEEDRALSDLLNSLLQVFIQQENYDKAMIERDKNLLIGGLGVIQLWVNEDKEKNVEIDIKALKPESFMIDYFSTDKNALDARRFHKMLEITEQEALLLFGESVMVNYSSVNHERIASVIESWYKEYNEESKSYQWNRYLWSRSAGIYKSELKPFKNGACPFIISKLYTDELNNYYGLFRDIKPMQDFINYAENRMGNMMGSFKAMFEEDAVVDVAEFVETMSLDNAIAKVRPNALKDHKIQFMNNQADLSALSQKAEQKRQLLRLLAGLNDESLGMAVNRQSGVAIAQRKESGLMGLQTFLKATDEMDRLIFKLAVSFI…	Portal protein
12	ALG001.gff.13 translation	MDKQRALKELALRELARRDFYQFLRLKWERYENKPFLDNWHIRYLCKVLECTQPNTCQKDELIRRLILNMPPSYGKTEIIARCFIAWSLGKDRTKKIFYISYSDELCRKIANQVRDLMSSFFYQSIFFDEPLEFLQNNSREFILREGGGLFVTTLKSALTGFHANQILIDDPIKVSDMSSKKEVNNVNFNFKESVISRLQDTRSNITILMQRLGSNDLCGFLQSEREFDAETIKQWKIIQLKALNENKEFYKIKDFEHIREKNTPLFEAKHNKEQLEALRLQMGNDEFSAQYQQDPVVSSGGYFEPQYLKKVFTHELSEMNTYIFVDNALSLSQNADNRAIVVVGVENYNESVRYIVLDCFFGIWSEEETIKHILAAKEKYKDAKTYIESDGGGLVLYR…	Terminase
13	ALG001.gff.14 translation	MNYPNPPSPEITTKEKPAFKEITSELLRELENALNNATLWKEQVNLSLKGVKRILEVITGMDFFQKANEIDERLRGSVKWLENSSNELQTKMREYESYFTDFNTSMKSNEQEVTATLNANTENIKSEIKKLENQIIEATTRLLTSYQIFLNNARDNANNQITENKTQSLEAINEAKNNANHEISEKQTQAITNINEAKENANHQITENKTQSLEAIKQAKTTANNEISENKTQAITNINEAKENANHQITENKTQSLEAIKQAKTTANNEISENKTQAITNINEAKENANHEISNNKTASLEALKQEKQQAYSEITEAKKTAFNELLETLKPKFSGLFAGAYYIRNMIHIQGGWEQKIKDLSDYTLEKNKKYEIEVFFSYVTSQKTETSAYFGLKVQEG…	tail fiber protein
14	ALG001.gff.15 translation	MLEKLNNINFNNISNNPNLGIEIGREIQNASWVKSPFFSITGTGADRGVRLFSVANQQPFRPRIKAQLTGSGVSGNTDFEANYDNLEILSQTIYPDAFGNSLRSKIKAYSELERIDFIKESVDSLTTWMNEERDKRIVASLTNDFTNYIYSEKMNVATIRKAIFHARNGLKENNAKAFPIKPVRASMQSVGNVVVQNTSYIILLDSYQANQLKADSEFKELRKLYAFAGEDKGMLYSGLLGVIDNCPVIDAGVWNKLNVGMPNSTVSDSDFSRYINKANVDKIVSPGQLKEKIKSGKDKEISIGCLIGASAVLLAGSKETRFYIDETVDAGRKSLVGVDCLLGVSKAKYQSTDGVVTPYDNQDFAVIGLVSNME	phage head structure
15	ALG001.gff.16 translation	MDLVNLENALNNGNFKEQVYSSLEGVYQISKVLNQLDLLKNFSDHDLEITAKIQAVKNALAGYETSEQELKAQINALRLSLETKKQELEARLNTELQNATTSEIQKLSVAGEALKTNLITELREAKNNLALELEKLKTATQNLLNTPRMQGVNMKFLGIYVYGRQSFFKNESDEFRELFEFASITLKNNKSYIVQFSMPYELSTNGIYSESMGEMVLCLKAHNKVYPIINSFYQNKTVNLTNNKTISTYLVNSPFKTPSEEADYKIAVFARKHKGLWVNVNYTSNTEGFQTSFLDNAKFANSTTQSIPKDYNNDWVFYKHSQALIYEILE	Peptidase, M23 family
16	ALG001.gff.18 translation	MGIKEKEIELETLKREIAQAEASLEQDFIKHMVDKTNEKVEDLFFSNKPEFYRFVFTEQNNYLREKLTDKVGRAMDLSDEIQRDKDAEEIEKDKEAFLKKHPNIDLNELLEFYNEEIPNRIKKQIDKLEGEAFFEAVLDYFNAVISKEEEPKSEKEEERELPKEALGNGVSGVGYANNENIMTRY	histidine kinase
17	ALG001.gff.19 translation	MILENACEYKDYLGSVFDAMGFNGKFEIIGNSIHLNIITENETPTKEQVLEKLKEFMLKKKKQELEAKINAICKEKIINEFRSEVLGSVHAYDLTLEDQANLQALVIAGIDSVFRCAEVSNDGVVSNKTYKNHTKAQIVKLSQEALKFKQNLIVFYGREKERLNAISSLEALEKFEIKEYLT	tail fiber
18	ALG001.gff.20 translation	MYLVLLERNHDLRPLVRKDKKESGMLGSLRVFESTHDQSLSDKAILKHYENKDALFSCFSLENSGEPTDTPNLDKPIVARDYELAWSDTSCTVPKEYQNKKCNNLRHEVLQLIDPNNKDFKNRKILIHVGNSAHDTLGCVLLGMQHDEEMIYKSNEAVKKFFDLVKDKGVNNFLFKVIDKA	PP2C-like - the lack of PTPs blocks the phage infection cycle
19	ALG001.gff.21 translation	MFFKNPLNDPNYFKPKDAKSTPALTRESMPKNFGLLNTSKTSYSDFVNSYKPVETPKTSKFSNFMENVGGYGGLGMLGGAIGGLGSLIVGAINFSEQNKSAKESARMAKEQFELEKQRYNAREQERVNNREAIETIAKNNADIMTRF	tail like bactericin
20	ALG001.gff.23 translation	MRKFSDPIVAEFSNDGKKLRLVDGFEYYLKQDHSKKLIVPSGFSSDGFTNMGFSFVIPRYGSALKCAILHDYMCDVLNGVVPRPTDFFINTRKECDDLFLESMLEVKAFSVFKAVLIYYAVRLFAKVKGLK	tail assembly protein
21	ALG001.gff.24 translation	MKQKVHSVSYLAKAEFEFKNGVYDLVALPTGAEVVKVTLEVVGNPTAGSVSVGFKDEPQKNYFLTLDNIIATNGADKKHATSAKDYTATSNKVVVAEVKNANGNDTKGVLRVLYFLPSVIEVEY	Acidic stable capsid
22	ALG001.gff.25 translation	MQHSLVLGFEVSKLMPYVLVGLIGLFVGVLYVFRSIKNEDFKNRTEKVIYFIQGVGSSMLITWISYEITDYFFQLPQSLCVAISGGIGYLGAESVSALALDSIKKRI	phage holin
23	ALG001.gff.26 translation	MQEKIIKIIPGLLFLFYVLSILELFLIIEDMNKTEKLEKEIKKNLEVTETIIELLNNHSECMDLEHFNDKKIRIK	hypothetical protein/Envelope glycoprotein
24	ALG001.gff.27 translation	MKFSILAFCVSVVFSACAKKIIYQEVKVPIKCDIEMPSRPSAHLEALEYLRALLIYIEVLENDLKFCTKHNP	hypothetical protein
25	ALG001.gff.28 translation	MKNINHIKHFKNIENIKKKRLAFKKSKKRALEFLKNKGYRDFIAKVKNKQQSDDDFLEQIELIYLNSLA	Transcriptional regulator, ArsR family
26	ALG001.gff.29 translation	MTNEKTQSEIFEEQLNSLYKPIKQDQQKPNESANNQGLEKLETNQNLAKENLANNQVLANHQALANQSVKDLEAEPSYISTGIAYLDNKIKDRTITAFDYYMAKKFLGLDLNVNLNGNLNLKTENKTRLASINKATQDIFDDIKALDLGNDLIEKAQEHSGLINQVKLWINHKTRGLKGVDYDLAKTDNARISYANRVAKIYAQGGPVTQKTRDQAQAMTAWGARSKEENTARISQTQETILNSLQKNIQMLESLGGSISPLILAKMKEYQDKANYINETSGKIDLKKYQTLRNESQ	hypothetical protein
27	ALG001.gff.30 translation	MKLYNKIQELINESETLKQKNNEVLNLARDELSELVKEKANENLESLKNEFQGYLNGQLVEFPLIVKENVKELVNKEVLSAEVRNELLIQFDKQAITNALKQEIKSEIKTTLEEILQDRKLQNTLQQVKNEIITETTNETTNALTSKILGILESKLNAIIESVIKNLDFSFLAAQPKAFYSVINQNLKEMFLKELESEFLKNFIKESIENALKEAEKLKALRLAELKALCYLQVTLESHKVQLLQNALMLEAEILNNKMKIENEIAYNLKRKELIQEGKLEDEAFKKYVFKVI	histidine kinase
28	ALG001.gff.32 translation	MDATRFIRNFVLFKEALQKQNFNNKELNTTSMQAALQCEQLALSEQAQDLQSEQVRSKMQIDFLEMQASLQSAKAETLNKLIQCQAMLKSLKDNAMINRANALVSLLQVQANAANGITPSNFEAAFKIISQIGSEYNQITLNDGSVSVQEKEQTNELKTILNNLSKELEKLNEQSEVNSIQVFSDKLEVLKDAPTRLWGFSTLSNAEEGFYNDQNEKIASGSVFLFRSDKVGKHTITFKASNTKTSLAKNITISVIANKLKERTN	protease
29	ALG001.gff.33 translation	MAYFESITAGRGGLDSFNQALNSQRYANLMLNESMGNFANTIANAGSLFDNAKIREEALKYQRMRDLANDKKQAEAFDLQKRQAEQSMDLAKKRHAMDEVAHRQNKKMNDFKMQVLVQEIKFNKQQQDWLMEAKPSAKASVSVDNNNAMKTPTPTNALNTQGVLNTQSTPKPNTITKEYFKAIYANPMFRY	hypothetical protein
30	ALG001.gff.34 translation	MPYHLIFRAFRGIMPYLIIVILLVLCANLKTKLALANARLETNEAHLIKQNEVIKTLELESEQYKTNKLLEATKIKDKYHKIIIKDHTCEAKLESLEALINAFKKNNP	Transcriptional regulator NusG
31	ALG002prophagebegin.gff.1 translation	MSAISITHKIALKPNNKHITYFKKAFGCARLAYNWGLAKWKENYQLGIKANHLQLKKEFNALKKSQFNFVYEVTKYATQQPFIHLNLAFNKFFRDLKKGLVSYPKFKKKREFQGSFYIGGDQIKIIQTANTDYLKIPNLPPIKLTEKLRFQGKINNATITQKGDHFYVSISCGIDESEYKRTHKLQESHNKLGIDIGIKSFVSLSNGLNIYAPKPLDKLTRKLIRISRQLSKKIHPKTKGDKTKKSNNYLKHSKKLTHLHEKIANIRLDFLHKLTSSLIRHSNSFCLESLKVKNMFKNHRLAKSLSDVSMSVFNTLLEYKAKYSNKEILRADTYYPSSKICSNCQKVKQDLKLKDRIYQCLECGFELDRDINAAINLLKHLVGRVTAEFTPMDLTALLN…	TnpB family protein - transposase
32	ALG002prophagebegin.gff.2 translation	MNKRMLSIGQASKLLGVTIQTLRNWDKRDLLKPDELTKGGERRYKLESLRRINRSVVFNQDELKTIAYARVSSHDQQDDLIRQVQVLELYCAKCGFNYEVIQDLGSGMNYYKKGLTKLLNLILDNQVKRLVLTHKDRLLRFGAELVFSICEAKEVEVVIINKGDENVRFEEELAKDVLEIITVFSARLYGSRSKKNKKLLDEMQEVITNNVSYLNHA	IS607 family transposase
33	ALG004.gff.5 translation	MRSWNYQHANKNFKPKVWTNSMLLENGLLEILEALKTLENKSRSVVLERLIIFFIETQKGQSDEKAWKRSKRAYKRSLVSKAQKNKLKRKQLERVRKAQEKKQNQLNADRPFSYFERA	hypothetical protein/toxin mazf
34	ALG004.gff.11 translation	MSWIDISVGSGSSGSESSNNLLSGFINSLGNALSNASSSGGFSGQFPYPLSGNENEQVIGYYDYVNPLKDAYIADRFLEQKNRHAYQRFRNFFERIVNIEKRINSLNHEINETQNRINSLNNDINRLNQEIQQQNQALERLNQEIAGLNNEISANENALKEEQEKLNALEVETNAKKQIIESLKKLEKLKQELKRLKKQSKYKKQFNFLTDNPPNIQAQQENALNRASNKNALVNFFLTDPYAILPKGFIYEYHNPGKETYNALNAPNNMDGINNQFRVSALNQVLDNSYQKFLAGNASYNALGDIEQVKALKFYDLVLNYHPQSEHLESALFFKQISQYNKGLRFKMLAAPSTKKELERLEKLENTINQLQEQLQGKDLNALTQEIEKEQENALKLKE…	exonuclease/UV radiation resistance protein
35	ALG004.gff.18 translation	MQLFEKWQSARDAYDIFYQEAEHLGLEVVTFLKHFCEANDTLTNAILKMFDTESDRFSILVKSAESVEDYPLAFKFKNANNEVWEFIVRDKQDENKTMRDFLEACERDSATHLLGKPIERAKQCLSLVKEYRENKRDCAVVIIDYLIVELLVNGGFNELP	hypothetical protein
36	ALG006.gff.34 translation	VASFKALGSLIPKMRSGAFRYKVPSVNLVHWYFNAPLRVVAKPWLKFFVIAGFRLKAILASFLKSL	hypothetical protein
37	ARG001prophage1sthalf.gff.5 translation	MNYILKNNLNVESNYTKTSNSILINSPLSRDARIVFITLSSLASSFNPRVEFLCKQLDMNAKTLNKYLKELVQKGFLKIIYYKNKFGKFLGKKAYILAPTKEQLAQESSIIVDESSSAETPKFAMRKIIKKQAEKPLKAEVCTETPKFTSLINKKNNNKHEKMDLNVSENFQNQADQKNKHNNFSCFTSSKIENFSMFKRFSDFVFSILGNLDTSGLEKRDKKAFERFLNYRNEKTRLTYATKKALLKQALELKEQGQDIVKCVDQSIRKGYNEIYALIEFKSSRTPQKQEEEPFEYKPNPKYNGYCIW	DNA binding
38	ARG007.gff.1 translation	MLNAIKFRIYPNAQQKELISKHFGCSRVVYNYFLDYRQKQYAKGIKETYFTMQKVLTQIKRQEKYHYLNECNSQSLQMALRQLVSAYDNFFSKRARYPKFKSKKNARQSFAIPQNIEIKTETQTIALPKFKEGIKAKLHRDLPKDSVIKQAFISCIADQYFCSISYETKEPIPKPTIIKKAVGLDMGLRTLIVTSDKIEYPHIRFYQKLEKKLTKVQRRLSKKVKGSNNRKKQAKKVARLHLACSNTRDDYLHKISNEITNQYDLIGVETLNVKGLMRTYHSKSLANASWGKFLTMLEYKAQRKAKTLLGIDRFFPSSQLCSYCGFNTGKKHESITKFTCPHCNITHHRDYNASVNIRNYALGMLDERHKIKIDKSRVGIIRTDYAHYTDECIKACGAS…	TnpB family protein
39	ARG007.gff.10 translation	MNRDRGMRKNHYPLRGYISTNRSKHNLKAHLILVCKYRKKLLQGDLNNFIKSVIDEIATQSHFIIIAMESDIDHLHLMVQYIPRMSISSIIAKIKQITTYRVWRDKRFIPLLQKHFWKEKTFWTDGFFVCSIGQANPETIKAYIENQG	IS200/IS605 family transposase
40	ARG007.gff.37 translation	MITYDIDKKQPKKSKKTILEARSKLFIALIALILALAFYLIFNTGV	hypothetical protein
41	BGR004.gff.21 translation	MKSTQMKPFDIILEARNMLNRRIKTLLLFFGLNMVCLSVSFTNKPHLWFWFLVVGCYLLYEWQKKQKDFKSAKILKFDSVSELEKVLNMEVTNYEFENIKKLNENLKMFFNVENASIIFLLVSYLIVGMRVTLSLIDNHGVLK	hypothetical protein
42	BGR007partialprophage.gff.1 translation	MKVNKGFKFRLYPTKEQQDKLQHCFFVYNQAYNIGLNLLQEQYETNKDSPPKERKWKKSSELDKAIKHHLNARGLSFSSVIAQQARMNVERALKDAFKVKNRGFPKFKNSKSAKQSFLWNNQGFSIKESDDERFKTFTLMKMPLLMRMHRDFPPNFKVKQISISCSHRKYFVSFSVEYEQDITPIKNPKNGVGLDLNVLDIACSCGVNKHEKLTDFKRYFQDMKELLGVEIDEKTDPKRLIPTCSKLYSLKKYSEKFKRLQRKQSRRVLKSKQNKTKLGGNFYKTQKKLNQAFDKSSHQKTDRYHKITSELSKQFEWIAVEDLQIKNMTKRAKLKNVKQKSGLNRSILNASFYQIISFLEYKQQHNGRLLVKVPPQYTSKTCYGCGNINPKLKLNHRQY…	TnpB family protein - transposase
43	BGR007partialprophage.gff.5 translation	MKKIDDMRHGRHCVFLMHAHLVFVTKYRRKAFNKEVIDFLGSVFAKVCKDFESELVEFDGESNHVHLLINYPPKVSVSKLVNSLKGVSSRLTRQHHFKSVEASLWGKHLWSPSYFAGSCGGAPLEMIKQYIQEQETPH	IS200/IS605-like element IS606 family transposase
44	BGR010prophagebeginplusend.gff.5 translation	VIGYYNNNNQIGQYRLNIAWTRIITPQGINIMLTNARGADVKGYNGLVGKYISRNFQRYGIPLLTNTLSNGLL	DNA type IV secretion system protein ComB10
45	BRA007.gff.5 translation	VYQNPLREQLLFFSRALEQGKNQSYLAKVLSFNSDNYTLTAELILHQQEPIIVKNVSVFSSPLISTQLRPNDYGVLISLGFDIGDFFNTKQIGNNDCDSFIFLPLNLNPTKQGTYLQAPTNENNNLNIGNDSVTLKSQDNNITLNNQEIQVKANQSQLQLNNSNAELSAQQVKISAQSPLNLNGASLTQAFNSILQTLNQINITLQTIKYMPGGMSVPPITIDSQAITNSNGKIE	cell puncturing protein
46	BRA007.gff.19 translation	MLSYKKPQNKSNLTTQKALSSINKGVPTIDIMELSLAPKTIQATQIIGIPQIQDAVTISLVVALNYRFRLGDKVLLNESEIYKFALQNNEYSTIISAIEIGGVTAGLFSVVGVEHVGNFRSSEATKWSTKLLLVRS	protein pyocin r2
47	BRA023prophagebeginplusend.gff.4 translation	MTLTERHIIRPTHPIFKRIKDFCHLSKNLYNYANFILREHYFAGFKLPTAYDLINRFVKESQRDYKALPAQSAQQVLMLLSQNWKSYLKALKAYKLKPSSFLARPKIPKFKPKDGVSIGVLTNQQTSFTKRRMTKIKFPKKANLKRLITKINPQTSRLKQVRLIPKTTCFIVEVVYEQTTHKLPQTHGIGIMGIDLGLNNFVTAIDNQSSPFIIKGGGVKSVNQWFNKLKAHYQAKAKTSNKRFWTKRLGKLALWRECKVNDFMHKASAYVVGHCLKKGISTIVIGKNDGWKQELKLGKRTNQNFTNIPYESFIEKLAYKSALVGITLHTTEERFTSKCDHLANEPMQHHEQYLGKRVKRGLFKSSIGKSLNADINGAIGILRKVFPDAVKTLRDSGVV…	npB family protein - transposase
48	BRA023prophagebeginplusend.gff.10 translation	MKSKEVLKILKISRVTLWKYVKSGKIRVKQEPNGYYIYNDSDVYSLAGIEDGRLNVVYARVSTQKQKQDLHNQIENCISFINAKGISVDSIYSDIKSGMSLDRKGFMELLNAVMAFKIKAVYISYKDRLARLSYELVEKLFSDYGTKIVIINQCESISLEQELFEDIMQTIHSFSMKMYSKRRIAKKLLLESKVNPAFLKSLNGETDDLD	IS607 family transposase
49	BRA023prophagebeginplusend.gff.13 translation	MLINAVIEKDENGYFAFVPFLKGCVSQGKSYEEALRNIKEAIELYLGDLEADELAFLSKKNSVIAPIEIAFA	type II toxin-antitoxin system HicB family antitoxin
50	BRA023prophagebeginplusend.gff.16 translation	MPELPRLTAKEAEKLLLQNGFVFSRQKGSHRIYVKDKIRQVLPFHSGEILHPKIVKEIMENILK	type II toxin-antitoxin system HicA family toxin
51	CHI011.gff.15 translation	MKDSFLFTSESVTEGHPDKMADQISDAVLDYIIERDQKAKVACETLVSNGFCMITGELKTSVYAPMQEIAREVVKKIGYTDALYGFDYRSAAVLNGVGEQSPDINQGVDREDGEIGAGDQGLMFGYACKETETLMPLPIHLAHQLTFALAQKRKDNTLPFLRPDGKSQVSVRYENNKPVSIDTIVISTQHSPEVSQKHLKEAVIEEIVYKVLPKEYLHDNIKFFVNPTGKFVIGGPQGDAGLTGRKIIVDTYGGSCPHGGGAFSGKDPSKVDRSAAYAARYVAKNLVASGVCDKATVQLAYAIGVIEPVSIYVNTHNTSKYSSAELEKCVKAVFKLTPKGIIESLDLLRPIYSLTSAYGHFGRELEEFTWEKTNKAEEIKAFFKR	methionine adenosyltransferase
52	CHI011.gff.18 translation	MKIVIDLMGADHGVLPIIEGVSRALENKSFSAVLVGDKDKATPFISKELASKVEMIHTQDYIKMEEAATEAIKRKESSIYLGMDILKNGADALISAGHSGATMGLATLRLGRIKGVERPAICTLMPSVGKRPSALLDAGANTDCKPEYLIDFALMGYEYAKSVLHYDSPKVGLLSNGEEDIKGNTLVKETHKMLKAYDFFYGNVEGSDIFKGVVDVVVCDGFMGNVVLKTTEGVASAIGSIFKDEIKSSFKSKMGALMLKNAFDILKQKTDYAEYGGAPLLGVNKSVIISHGKSNARAVECAIYQAISAVESQVCLRITKAFESLKPSVSVPQSDQQDA	phosphate acyltransferase PlsX
53	CHI011.gff.19 translation	MEFYASLKSIAMHVPSERVKNAEFQQFLDTSDEWIEKRTGIKERRFANDEEKSSDLGVIAAKQAIERAHLTPKDIDLVVVATLSPDFLAMPSTACVLSAKLGIENKPAFDISAACTGFIYLLSVAKAYVESGMCENVLIVGAEKTSSVLDFKDRGTCILFGDGAGACVIGRTKCLKESVLDVQISANGNFSNYLYTPRTLKPTPFNAKEEALEPFLRMKGNEVFKLAVKTLLKDVEMILEKNALKPKDVRLFIPHQANFRIIQAVREHLDFKDEQVVLTVHKYGNTSAASIPMAMCEAYEEGRLKKGDLMLLDAFGGGLTWGSALVYFGGS	ketoacyl-ACP synthase III
54	CHI011.gff.22 translation	MKQRTLSIIKPDALKKKVVGKIIDRFESNGLEVIAMKRLHLSVKDAESFYAIHRERPFFKDLIEFMVSGPVVVMVLEGEDAVAKNRDLMGATDPKLAQKGTIRADFAESIDANAVHGSDSLENAHNEIAFFFAARDL	nucleoside-diphosphate kinase
55	CHI011.gff.23 translation	MQFEMRKIAFNAPKAFSLEHEGVVLEGEVVRVGAKLFRLEACLKGELMLICDTSGKEFKKNLDESLVLHISDGLWDTQSQSLDFDNLDVIESFNGFIDLSEILRSEVESIKLDYHYAD	hypothetical protein
56	CHI011.gff.25 translation	MKKIFFLFLVVLGGLKAQSSYCSDFCEGTPESRIPPMGFHFSFVHSVKYYLQDPQERDHKLKKCHEAFDSTLKVNFITKSFKKDCKHAQMALEQAQKETP	hypothetical protein
57	CHI011.gff.31 translation	MAVPDRRVSKTRAAKRRTHYSVKLAKPIKAKDGTWKLPHHINKFTKEY	50S ribosomal protein L32
58	CHI011.gff.33 translation	MPLFDLKSPYPPAGDQPQAIEVLTKSLKNNNHYQTLVGVTGSGKTYTMANIIAQTNKPALIMSHNKTLCAQLYSEFKAFFPHNRVEYFISHFDYYQPESYIPRRDLFIEKDSSINDDLERLRLSATTSLLGYDDVIVIASVSANYGLGNPEEYLKVMEKIKVGEKHAYKSFLLKLVEMGYSRNEVVFDRGSFRATGECVDIFPAYNDAEFIRIEFFGDEIERIAVFDALERNEIKRLDSVMLYAASQFAVGSERLNLAIKSIEDELALRLKFFKEQDKMLEYNRLKQRTEHDLEMISATGVCKGIENYARHFTGKAPNETPFCLFDYLGIFEREFLVIVDESHVSLPQFGGMYAGDMSRKSVLVEYGFRLPSALDNRPLKFDEFIHKNCQFLFVSATPN…	excinuclease ABC subunit uvrB
59	CHI028prophage2ndhalf.gff.10 translation	MVGLYRMVGLYRMVGLYRMVGLYRMVGLYRMVGLYRMVGLYRMVGLSHAHHN	hypothetical protein
60	CHI104prophageincomplete.gff.14 translation	VVTAHGVVTAHGVVTAHGVVTAHGVVTAHGVVTAHGVVTAHGVVTAHGVVTAHGVVTAHGVVTAHGVVTAHGVVTAHVATASLAHAFIITAHALTRSRFHYNRSRSHSLTLSL	hypothetical protein
61	CHI123prophageincomplete.gff.1 translation	MMLVTRILYAKNINKGKLKALNEQAQILGKLRSQIWQEYGALKCLNTSDRKIKDLWVKEKREFKVLANAWKETLRDSFNNIKLYLEAAKTSIKKDIFKHYKTKEEQKEAFIQLKKDEWLKDHFLHRKMRKAFKHGQNSVFNQIIVRSDDYKVFELNNQCWISIPSLIKNKRIKIPLNTTMEYKPSGTLRLIIKNKVVEVHSSYEKTDNRACGNEIIGIDKGYTEVFVTSTNEFLGKDLGKILTQYSDKLKVKYQRRNKLLALMKKAQKNNQLEKANRISKNNLGKIKQNKENHKVKQRLKTLIYNACHQVVDKAKVVVCEDLKENFSKNTSYGKNTNRRLNSWVKGLIAAALKNVIACRGSALHLVNPAYTSQCDSFCNNLLLGRRKGNTFYLFNGGTI…	transposase
62	CHN008.gff.29 translation	MHQIIRKILKKMIKKPHLDHTQALSSYVSGSLGTLKKCFYGLEIFSNPLIDATTKRFNKSRSKK	hypothetical protein
63	COL107prophagebeginplusend.gff.3 translation	MRERVFKRKVLDANILKEMHANNVSYSKHLKDRFIPFRFNKFGYVECKIFKKILNFPSNTTFFGGAGCKKLMELLCEIVIDSRSSKIALNRHYALTRLQWCDRALRHNLQILEKIGFLTAFKNKKGYVFLSMHDFTRLKDYEHSGLNGESNLSNNFFLGICGYLKKLFKKLEDKAFRLKNKHGVFFLKIPKHFQMQNFNNIFLEFVSANNSCLSCRLTYNQLVGKKIPSIKCSYQQAIVKKNIYRALEELSIDKEILAS	dna binding protein
64	COL107prophagebeginplusend.gff.5 translation	MQKKKVKNPQPNLFSILDNSDIATNNPTKESDKVNEIQDPLPYVVKTQINKASMISRNPIEWAKYLSFEKRVYKDNSKEDVRFFANGEIKESSRVYEANKEGFERRITKRYDLIDTINNKEFFSKEIEILTHTNSLKELKEQGLEIQLTHHSETHQKTLENGNEIAKECNY	helicase
65	COL107prophagebeginplusend.gff.10 translation	MQFPLKKDLKISQKYVIPKGFDPTNKEYKNLLVKDLSKSVYKEIEIAMGLLFEINEVETAIEVMKFLTQAMDRVLYDARAKHYEMRLAKEIKKSRFG	hypothetical protein
66	COL107prophagebeginplusend.gff.11 translation	MNQNTEQVSQNKGLNEFERAKVYYTKKVADNLLYIANPSNKVEAPYSVGSPL	hypothetical protein
67	DOM002prophage1sthalf.gff.12 translation	MKKIIRRSKITLRLLFSSVFIASKTANKPFSSNTLLVHTFGLKFLLLCL	hypothetical protein
68	GER013prophagebegin.gff.5 translation	MKPNKNLKNLNKPLEKKADRFEWYLIIAFSLILATAYALKGIKGIL	hypothetical protein
69	GER019.gff.23 translation	MPRYFTKGGCPEPVKDYDTWLNNLRKNVKTSDDTFTPTLVYEEVLKYINEKIIPIDSIEIQRPFYPGGDYQKDAKTYNEKSVVIDNPPFSIFSEILDFYIKNNIKFFIFTNGLTIFNHLNKDVHLLCPYITIEYDNGAKVNTCFIHNLLPKGVTISGDLRNRLEALNKQNKPKRKKYTYPNEVLSVAQSLELVKRMSGEHTITNYKGVSELNHNGSKKFS	hypothetical protein/dimethyladenosine transferase
70	GER019.gff.24 translation	MSEKDNNTTPDKNSLGNDTPSHTTPTKTPPSEPYKPKPTTPIPEQPTPQGEQPQQPQPTPPKHNNSSQQWDSVSELLLWFASVEESMPSPSVAIANISLAKTKSLLQPLQFYFMDLESYQLAFRFSFAHYIVTSRIWNTNPYFAKYKLSKANNQIIQSSADGSSSASAFMFKSIQDGDFLMSDLLSTPYGSYVYQVLEQMKNIVVGL	hypothetical protein
71	GRE022prophagemiddle.gff.1 translation	MKNQHKNPTTKALIKEQKQMKTYPYNHFLFFCFILGAFLLGLLSPAYALSVITTKEIDVNLPNGAIESRVVLGKRVFKVEAHGFYFRNNATNSIDIEITSLLRDNQSFPLTSSAKTSLKIPPNAKIKKSTLLVLKGENAEEVAKILGISKEEYQKLENTAQTKATNDPMYANTPFSNGSDSSAYDNNPNSPNNNAINGKDGANGSNGYGVNGNDGVNGSNSNNNAIGSGIDTDGVLGVDGVNGSNSSSGGSVGGYENNFTNHGSTNNNTGGYDNFNNNSSSGGSLGNGGLFPIPFGNGDTNNSNNPTNTTIPTNGSSSNSAINPNSQENNYSSQYCKAPKLSPNNTMKLDVIAKDGSCISMNALRDDTKCAYRYDFEAGKAIKQTQYYYVDRENKTQNI…	competence protein/capsid protein
72	GRE022prophagemiddle.gff.3 translation	MIDKARKNLKDLKSIFLYWYEMFGSNDKSKDMMKAFMKDLAFAKDKNEMIKAQDNELVKEFMQELNSLSFKEQLEFYQTNRDYDPGLDNDENSSELLNAFTDSLENLEKQEIAPIRDQKRESGLQNNENNKENGKFVPLDKKETSKEEELESKEKEPKETLGFNHSLGVSVLKSRIEEAKNHFNEKEKDSNKRFSDKEFKKFLKDRAKNGMTNEEMQVLLLIINNKKSNLMPSHKEFLQECLIEAVLHNKNINKTTEYAIRKNVAHLPINKTESFLVRTYNHSLGVLNENIAEKLKIPKKEKEILQPLNANEEQALNTALENNEIDARTFKSWEFGSKENASMSEELTQDNSKLSHFNENSIAQNSVGQNNVKEPNNKTNNSKQNHSLSNSDLTSNTDY…	hypothetical protein
73	GRE022prophagemiddle.gff.13 translation	MQENENTLKQDAFYEAGFCDELSIETQHEEYIAQRDFANLTHKEEEDE	hypothetical protein
74	GRE022prophagemiddle.gff.17 translation	MQERTGKTLTALFSAFQFNPNAKVVIYTKKRALQGWQEWIEKDELKDKDITLINYEANYTHTKTYDIAILDESHNYISSYPKPSVTLKKIFPIVFNCYVIYCSTTPCAESYSKLFYQLFLCCYSPFSYHKFKSFYQWHRVYGITCQKRINGLLVNDYSKTKEALVLATIEPYFVRAKRNFTYEPLDLLIECEYTTEQMKLIKLILKGGLDNYVSGGVSYNKVVDTRLKEMLAIWQIEGGTLICDGETTPC	helicase
75	GRE041.gff.29 translation	MNSSLPKTNALKPLTSAMGIQGETPLGVPIWNRGIRVNIMHKNKGNVMNILY	hypothetical protein
76	HON014prophage1sthalf.gff.10 translation	IIGTCLNAYEKDNELWALAKIYDIEVVLDLLNNEKSTSPAVYCYYEKDNAVIVDKPMLINHLAIVEQGHWDKKDRKSIDNSKLNILDLKILL	hypothetical protein
77	ITA015prophage2ndhalf.gff.11 translation	MKIKETTCLGLFEIMDSTAKLIAKDKEVVRIREMYDALVNYPTAKAIGLFLASSLHN	hypothetical protein
78	KOR012prophagebeginplusend.gff.5 translation	YNSYYALNKVKGSGNLDVATGLNYRYKHSKYSVSISIPLIQRKASVVSSNGDYTNSFVFNEGAFKVFFNYGWVF	outer membrane protein
79	KOR020prophagebeginplusend.gff.7 translation	MKFNKDLFWDRFEAISYVLNNNSAIVDYIDRFAPYDLKLESDYDMYLNRYYKPIKSYKEL	hypothetical protein
80	LAT005.gff.14 translation	MLESALKYCKEKAIDLLAGFVPKTYSMAQECNILGLYDDTFIITKQENLVGIISLQGLSYSNLMQKDLEGYFDTRQNVLNTISKDIQLRIVAKRRKEFINQSPNIDNIYAKAIITQFESKEIYKTEYFLVFETITSNVKSFFEKKKLEMTTSINEELEESSKEDKQENENSSNETHSNTSSKKDKKNKFKKKITFSATSKRALLIQTIERVKNALKEFKPTLLNSKEVLNFYAEYINGKYIAFNPKLKRLSDSYIASNIHFKKDYFIIEFQNQSTFCACVGIKNYESEEISSLPISTLLHTQIELDLIFHIRSLGQFESLNFLKTKKKLTLSKIVKADIDDYIELVQANRLSMQECALNLVIRAKSKAKLDKSLKEILSLLNNAGLGSVTETIGLKPSY…	VirB4 family type IV secretion/conjugal transfer ATPase
81	LAT005.gff.15 translation	MKKKSNAFKILMSLCLVTSISHALVIQTMQDWNLRKNSEFKAFVVVGNKVQENTLAMGHYKASKNRANLSISVTHIKKGNDYKTLQSPPNAIKEIKGKLVLKKGTRIVLGGENDSEMSNAIGVSKSTYTSSKNGKGFSGSGTSGMGYASGYGDTSNNAGSNGTSANGVNGTSGNNGAKGENGSSGANGDNGTSGYQGVGSNPFPPIAGSGNGSSGSSNSGYTPFISEGGGIGSMGGGFIPFPYSPGLQNGSGANGSNGTNGVNGANGTSGANGNNSANGGTASADSHYTNEFCTAPIRNGNTMSLDIVDRNGSCFKMQAFRNDNVCQYSYDFENMKAIKQTQFYFINRENKSVNIGGCVDLYGKQFEFTMYEDANKCKLDTTTDKGYGSGSASFFQTEI…	adhesin tip complex of the bacteriophage long tail fiber
82	LAT005.gff.16 translation	MIRAFKGINLTLFFLTPLLAENSIQNYNEPMDYSQNPTIQPFNNAPTNNYNQPQETQPSTNYNMQPNYPQTPIQNQNTYSQPTTPIQNSQPNNTQTQTMLNNAKQFTNNALNSTKQTINNATNYVNNKLTPKPNDVPISAFNANSPYANKEVSKQTQKSDDTYPQNDDNNNDDNSLKPMTNFNAIQSNFFAKNRSIKDNAHFIHYTIGDTFNIRLRYAMTTTFIFDEPIAQVVLGDDIGFSTKMLGEDKEHLISNILLIKPLQIGVDSNLTIIGKSGKVYSFYVFSTTYTSSKNPALMVYVSSKEYFKHFTSSKKETNKEIKTTHSTPNKDIKVSHNTPKKITKKLHSIKEQNPKSKNPTTKTAIANAFLSLNRFKSPSYPPSNALANSRKASENFKVI…	TrbG/VirB9 family P-type conjugative transfer protein
83	LAT005.gff.19 translation	MSNLQELREHLKELENSFEIGSFSKEYIKEYAKCFFMGLSMFLEQQKEEQDKENKEKDCHKEQLLNQDDKEYKEELIKSIQTNIAKNQELEKISFETWANKIQERVLPELERIVTHKLKDNVMQQLNSQLESFKKDELDLSSVFEIQRKNTQMAYRLAIGGLIGVISLSVALAFLMPLKQIEPYFVDFANSDKHFAVVQNADTKVDYGEAFLRNLIGSYIMSRETINHIDDKIRLNETIREQSSDEVWKTLEQLVSGKGSIYSNSNMDREIKIINISIYKKGKQQNIAVADIVAKVFDKGYLISEKRYRVSLVYHFKPIIQFDYSSMPKNPTGFIVDKYSLSEIASIKALDKTYKKVERPHSKIEYKNNQNKENTQSPMPNSMNNKGQK	VirB8 type IV secretion protein
84	LAT005.gff.24 translation	MIELILDKKSIQIDEEFLDIKKHLEKFYSNKEQETIAQTLENETEISCSYLWDKDFLLLEQLLENNLGHFTFESEFALLKDKETLNLSQIKQIGVLKVLTYEMIQTLKNQIIHLAQVVNEENLEKDEELVVYHLDFTLTQQSYKILAKFRVIKKERNIA	hypothetical protein
85	LAT005.gff.28 translation	MKKLRHFRKIIAFLGFSPLLLQADMTTFFNSIEQQLTSPTAKGILMVIFLGLAIFIWKNLDRWKEILMTVLAIAIGAAIFFKAPALANWFMSIF	TrbC/VirB2 family protein
86	LAT005.gff.29 translation	MQLVGISVSNLKEISSKEKFLWLNAKSFLLSGFVPFIMIPWLDFLNSLMLYVCFLLVFSIAEFFDEDISDILIAHSKIKTKTNSFYA	competence protein ComB/membrane protein
87	LAT005.gff.30 translation	MQQEIVVEEPNKITIAYNLEQTISKLKESVDLLEKNEQYNDAYALVCGIKSIVDEFHKDVTLHVSNNSKPPKRKRKSS	hypothetical protein
88	LAT005.gff.33 translation	MKDSVIIIESPNKVAKIKEITGAKVFATIGHFMQLKSYDENNNFKPTFEYDPQKKKRIFEIIEACKNKKVYIATDPDREGYAIGYHFYEKIKKIASSIYRAEFFEITPSGINKGLQNALLFENTNKQIYQSALARRVADMLLGFTLSPYLGKALGQMKGSSVGRVQTPCLKLIVDRDREIEKFKALPENEKISYQIQAKINDNANREVIIKHCDEKGEEIKFNDKEEALKLFESLKDNKACLLKDLKTSVVETKPKKPFITSTLLEKASSMLGLSISEVQSLAQNLFEAGLITYIRTDAESLSVEFLNGAESFYLPIYKEVYQKIEYKAGKQSQAEAHEAIRITHPHKYEDLESIVYNAGITNQDALKLYRLIFERTIESQGKNAIYDKQDLLFKIKNE…	type IA DNA topoisomerase
89	LAT005.gff.34 translation	MDLHLKKALFLASLSCLNANESFVDNSDFLAIMPSDKEEENTPQVKLEHKLEQKVAPQNTLKEQEVTPLKSAELLQSQVKREFKEKKKAQKHFKAMQTKNGFFLGSEIAITGTKLTQSISLISNATDDLITYSHTSSNANFNMGVLMGYQHYFGATKKHGIKFSMHLYGGTPSSITTNIDIYKSKVSTNYTPLNFGLDIKYLFDFLNVIKKNRHTLGLSVGFGWRMQYYFAKIDPIKTMIGAFITNKPKDIFNHGFYPTIGLHYYLNHHQFEVNYRFGGTINYQSLTPSKIVAQNGNFKGEVLFSNFLTKATNSSYIAFNYAYLF	hypothetical protein
90	LAT005.gff.35 translation	MELDKLKDYRALRNAILRLLPYLDSGITELIMNKEKEIWLYKLNGVREKVFDENLDKAFILGFGEQLASFRGLFFNANYPTLNTSIPTSRYRVSMNHFAISADNELSLNIRVPSDKKFDLKAFKLSSICQYDYEYLQNLMIEGKNLLISGGTGSGKTSFLNALIEFIPKHTRIVSVEDSEELDLRAFENHKSLLVDKTESSKFTYENALNMAMRMSPDRLMVGEIDTRNAMLFLRFGNTGHKGMVSTLHADSVHGVIEAIALNLQMNKSGLDVKVARKFFESSVDIVVQIVLDKATNTRYIQEILPTKELRSSL	CpaF/VirB11 family protein
91	LAT005.gff.36 translation	MKKYQNKRKLGKHINCFISQNAKEVLEHYLKSKKLNITECIENLILELDPNKENLKTRDSYESLFKVISINQHVYRELMANSNNLNQLTKNTNIAIKYNKPFYLQNLAFLEEIFKVMDTLNKNVEECKKISLELLLQIYKEQKSQTEFNAISKILNALNEKQSTTEPKKDNA	replication regulatory RepB family protein
92	LAT005.gff.37 translation	MSDEITQENELEINSNNQSQEPKEVEKMPLNNIQKAKELKNNANLLVRCADWLDKAINKRESLQREFERRIKHLDNKIETLSNKIEELKRK	hypothetical protein
93	LAT005.gff.38 translation	VGNRKNYKKEINDIYLSVSLSTEPIKPITKTIINKLDLREKRLSKINKDLQKLNKKLEQAKKELENLHLSRRRTANGKIHSIK	hypothetical protein
94	LAT005.gff.39 translation	MNKSIKEVLFADNGKWAREWWADETYYWTKYIVYDGFVRDNDCILLTPKPIIMDIKGELPSHLTKSYRNNQIKE	hypothetical protein
95	LAT005.gff.40 translation	MKKTIFRIFSFTISLEGVEVLMDTTSSLNKQGYKIVSMVESPFDKGVLIVAYEKCLEFKKELNHE	minimal relaxase domain
96	LAT005.gff.41 translation	MQDFINGFLKAWKAWSDDGKDAFLESFLDEVKNSKNDPTNFLGILEQEIKSLSQEGLKDDISFMQEVIESMKNEISHTKDNENVSDFMNVLQNEISQGQNNSNDNPSEFVESLAQAITETQENTNKNEIELTELERKEAELESKALQEHEENQIKRAEEISITENENELAKQELEKYALEGENKALESQNPDTLYEQQVVQEQSKEEERSNKQDLELETLRDNNIKKGLDDESLGLLESLQILRDETNEVANYLRANEIDYLRPTGENITSKIASLALEENNQLNEKETDTQEQAKHTEKEQEKPKIAPNNDIDLKDKYANLHSFFKQTELDIKQKRIRTKLDFKESFLNYAKNHMNEDELKVLLVVSQKEPTKLTKEHINLIKDCLEQAHGNKHMQDK…	signal transducer and activator of transcription
97	LAT005.gff.42 translation	MSYIPNLTALPLHEILLDNGYVYNKNKTSKNNPCLKHENEEGSLVIFKNQNKDGSISYTYKETHTDKVGNIITFCKDRNISVEDLIAGKLESYRNKKDTLQARNNTQENNEEVQKIREEFKSLKPYDLENATLIKKREIDVKLLEPYKEHLKTDSFNNLILATYLAFEDKRLNVIPIHQYGINKRLNIPLTTDKEGNIRDKPLKSITQGNKGIEVLYPNDLSLVKNVIVTENIFDNLAYLELQDLDPKESVLISTVGQFNKQKLELFFKSFFNQLHNRQQGAYNNYLREESQWQELVRQGRANDDFKSVVIETYTDIIKNYQREKHTPIYNKRVEKTREYRKPKPINKPQESFNIILAFDNDIKGKEYREKCEDILYALTQQFPTIYKPFSKDCNDDLK…	hypothetical protein
98	LAT005.gff.43 translation	MKKLVFSMLLCCKSVFAEGETPLIVNDPELHAGQATVIGKMVDSIKKYEEIISKAQAQINQLQKVNNMINTTNSLISGSAITLANPMQVIQNAQYQIESIRYNYENLKQSIENWNAQNLLRNKYLQQQCPFFNFNKLTNNKIVNLSNLNNAITKTGEQTTRMRDMQNLIQALSSNGYENMQSLAGQLSGRDMGLILCEELIKDENQARYNQLSAEASLDILNGNYQAYKMKMFQQDAMKLTERIKKQQEIQAKADYLKHRLADIQQDLGVTNPSANHNKQGIEYCKENKENGTCTPLALEKNRLDNDLEQEIQTLTQDLSKAPNKDAQSQAYANFNQRVRLLTVKYLKEITNQMLFLNQTMAMQSEIVADMYQTDYGFGTNLKGAKSTQYQTREQILGK…	hypothetical protein
99	LAT005.gff.44 translation	MQGNNLSIYETILSLFSDPTKKIFYSIATQTAEVLKAQMIINAVLVILFMVWAYRRVKEGDIFQFKTAMGVVVFIAFVGVLNWAMDNPTTYMNMLKDTIFYPSNKLTEIITNSMSSLQIGNNNLTLGSLIDKSYYSIIQLYREVFSDLGWKTFFTMFPMLIIFLLLVLAQILLIGLILIIVLITLVETLTWLSLGFAVLPLALFPQTKGMLFSYLKKLISLTFYQPCIMVVAFLNFSMIESITLKIPTKAEIINGFYNKGHIIDQMIENGSSQAINNFQNAMGAYTSVLGFFIILILGSVVCFFLIKRVPDFINNIFGTSGGVGAVTEMMQKIGMTIGGAVVGGSMVMVANQMKQAYQNAGGGLAGLQAGAKAFGLGAISGGASAMANHRSVKAGVKHF…	type IV secretion system protein
100	LAT005.gff.45 translation	MKTWNEMDIKEQKELFVKFLASEIAQSLDAGLEFKANNRAYNGNVGNAYNGLNALILDAKQHENGYESNVWVGLDDALKLGANPKEVEFIKNNTKSKNNPNGFYDKASIAYIRDYEMRYVKARDEQGNLIPLKDKEGNLKHYSNGEVIYENEKVPQRDKLGNIKYMQDGKTPFYEFKKEKIDIEPTLEIKNLYNVNIFQTLDKTKLKELDTKNLRTQYVGKTFSMDNQNLVIYDLSKHLNESQYKKVLDYVEQYGATHSEKRKQYHISQSYQQENEIENTLNTENNIKENNTKENNNNSEMNMEQFNKMLEMAQSNPQMLAMLQQTLNKGAEQQKHDHYFANDEVVLTQSKGRGR	ssDNA-binding domain-containing protein
101	LAT005.gff.46 translation	MLNNKLTKSQRELFDNLKAFLYTKAKNFTPIQDVKDMALILDTQDKILKCHNIEQLKQLCHILYNQGIKHTIMMQGLFLFFNYFKDNLKLRSFRMLSEEQVINFLFELAQNRKPSSMAKYVMYLRQFFDYLDRKRRYSFDFTLKNLAFAKTKESLPRHLNDKDLKSFLKTLLDYKPATSFEKRNKCILLIVILGGLRKCEVLNIELKHIQVEEQNYSILIQGKGRKERKAYIKKSLLEPSLNAWLSDEYRLKYFNGAYLFKKDKQKAQNSLTLYNFIPLIFKLAQIKHYKQYGTGLHLFRHSFATLIYQETQDLVLTSRALGHSSLLSTKIYIHTTQEHNKKVALVFDSLIENKK	tyrosine-type recombinase/integrase
102	LAT005.gff.47 translation	MDSKKPHYRVSLSEQALNHEKLMRAIVKNLADTPMVLKGGTALYLGYGLNRFSEDLDFDCHKKINLLGRVKSAIPNGIILNDIHIKKDTDSVGRYMVRYATKDNKEEQTLKLEISYRDAPKESEVNVIEGMRIAKIERIIDNKLCACFDGEHTRTKARDLFDLHFLAKHYEEHFNLDLASRLKDFSKDPDKLVSDYLVDVKLDALLNQIMDLEETALELGVMAQLIHKKLEKQSHSLNALQEQQGYSNNDNSLDNSNENTYTPKRRR	nucleotidyl transferase AbiEii/AbiGii toxin family protein
103	LAT005.gff.48 translation	MFYPSIPINEINFVKNNFQTQIKALKQFYPIIKNALNLGLKPSMIKFGGGTALSMYYFQHRLSFDIDLFVNDAQYLGFFSPKLWIDDCSHFDSARYIDQHNHIGVTNKDNIKIDILIDYASNEGYIDNSKKIFAFDIYIESLENIIAKKITFRKTDNKTRDIFDISVALHHNDGLFDQLLNDQKITKQDLLIFQNSLKELNKEKYNAQIKIVKPTQEYSHIALNAYEILTEKIDQIKTATYSNSHDNADDLDNSNEYTPHT	nucleotidyl transferase AbiEii/AbiGii toxin family protein
104	LAT005.gff.49 translation	MTICIANEKGGSGKSTLCLNLAVQLLKDNKEVVVLDTDSQKSMETFATIRAEKERPTFSLFNRSSGFSDTLKQMVSKYENILIDTKGEYSKETQKAMLLSDIVLVPTTPSQLDTEVLANMLERIEQLQELNENLRALIVINRMPTIPTLKERQALIEFIKENNPSDRITLLESSLSERIVYKRSVSEGLGVIEYSDKKAINEWVNFYNELKSHLEKEKRHAF	ParA family protein
105	LAT005.gff.50 translation	MKTINLNEFFTHKIIYKDTPLKFKDTLEQEISQASLVEKLILANILANMVFAKISNENAPKILISRLMCKFSPIDYESTIPSDFKPIDEEEYEYDLEWLNEEKEDRLFNYYLFLNGIKESDVEEVFNESVEIYDECLIEIAQNVLKDKFSYDIDLLQVLVKGYAKEIREFLSYKPTKEIKDFKDKDTALYISLGKDYDKEKEPFSKKLQQCFKEILESKGI	hypothetical protein
106	LAT005.gff.51 translation	MIRLKGLNKILRIGLLAGALLGIATPLMAKPLFTDTELIDYLSKSKSNIKKEYAIDCNSQIDGSKYLNNGWNLSKNLPQEWKTAFLSCVNKKQLSKKEQELQKIVDERNEQIKKDEEWLVACRNYVRESRKKAESNFLKKNRCSKSEDGKISCYSNAFYSAYGDTKPKWWTYSGSHFEEKFENEQNQADNECLSKAASLAIMHPKLEIKKAVRQP	dna binding protein
107	LAT005.gff.52 translation	ITLILSKDRLDTYDSLKQYKENLKLIPLITPKISNLEIYLRNALDYCLTQNKGSEWVLDENSLIPLINELKEKKKEISHSLVLSKMSLGAVIKLIFFYKLENSVLDLQQWSFKKYYKDNRDVLLIRGKKQGLYNYVKVHIALNLLWTIRNRAYHWENLLKIKPNNRPRIMTCFSGLRGNDKINTSIGPNKIVLFLDDLIKSIGNKDLENLSNL	CAAX protease
108	LAT005.gff.53 translation	MLYIPPTSKEVYVSSIVALNIHSPQGTGDWHSSYALMENAFDDIGVYIYGEKQAHNTNKLLGNLGIIDGTARLNKMGYYPKHTPTYIAEHPRACVDCLYVSVLQTGKLGVVMLDEWFPSIEDKESVYALIEVMKPKLNKQERENLDKWIARNPIIE	hypothetical protein
109	LAT005.gff.54 translation	MDLQQIDELEKKFEEQEEQAQDTPLKQEPSTKEVKIPKKRGRKKSLLDEDKKKSFNIAFSPCVIKELDEFLLEFGSFKETRSTFIEEALIRHLKHRKNTQEQKLLKQLERLQNKEKGNNENNKLE	rhh family of transcriptional repressors
110	LAT005.gff.55 translation	MEFAPMLLATANNSIGDKNKHVSLEYLIKLFMDKKTTNLSDIDKYVIDTIQTEATKQEIEWFSQDYHIPMENIQHVLSINPYQ	hypothetical protein
111	LAT005.gff.56 translation	MTQDFLELKEGKYPMNEWQMIEFMQMGVEPKSEQETKIELEHSLENEVNKSKEN	hypothetical protein
112	MAL002.gff.10 translation	IIAYFTTYTKLHAKNPKNHKSKNLFKSRKIGAYLKKLNIFGRSNTQAGVNLFVSQINKEFLKFNAFLNQQTPKIGR	hypothetical protein
113	PER016prophagebeginplusend.gff.16 translation	VSLNADEIILFMDYSLVVMKNKERKQREKVLDSFTIRKSLGLGYDLKDTKEIANEFIKWIVGLGSGALKLADDYEKTKNG	hypothetical protein
114	PER117prophagebeginplusend.gff.8 translation	MGVSALGNVTYINQNAPLNSAIQQGARSDMLDLAQSFQSKLELAQETRALENMQAISDKDPKEGSKNRYPNRQRAKAFGLEEEEIELWHEEHLLDIVG	protein transport
115	POL104prophageincomplete.gff.24 translation	MREKFKTLRDKFKDKTSNLFHKLNSIQKDYYTKTLPKACKDVFTLGSSKSYPMTLNFNKGFCVGLYKGLNSLKPTYYDAPLSTLIIAPPGSGKTAAVAVPNLLNVPSSCVVLDIKGELFDLTAGYRQQVLKNKIFVFDPLGNDNTLKFNPFDKRIVEKLDFNRKRRLVDEVGNTIFAEDGANKDPHWIQQAKNLFVFYALYDLCVHNTSTFFEIASAPIKNYVPLINPQSRFYTELYECQSSDNGFVKENGRYMAKVENGVKKMKPNVNVELLWYKQVAEQVYTDPENPKNYDGSVNNLEKDDQGNVIMKDGMLDPIIRNEANKWAKANDKEFASIKSVYSRFMQVFTSYQVKSATDSMSFEYEDLRADNISLYIKIAQTDIDTLAPLIRILLESIAKN…	type IV secretory system conjugative DNA transfer family protein
116	POL104prophageincomplete.gff.29 translation	MQIYKPYCYIISILAIPFIFLGVSHYFLDFPSFLASYNYLKKIILNLHNFPHFKFEIYFSFFCALLPLFLTAYLFFNGRNMDSHGKAVWAEMKDIIKYEYRIFNTLKGLFLILFLPLMLVVSSFTLLPVFIGCIFYEVYQFAKKRPKVFFTILSFLVVICVLTFIFRGFLSVKLTLFMKYLKGLF	hypothetical protein
117	POL104prophageincomplete.gff.30 translation	MKNPRLYRKSKLKGGTKRMEFLLDARCVQILKDLKTRHNKSYTKIVENLILNSQISFYKQQKITSALGSLAMLYSSLNATCSNFNQIAYHLNNAALLGENVIHLGLLQDIEIQLKAWSEKTKILNLAIKKSAFIVAHCLKGDKKNLKGMNL	mobilization protein
118	POL104prophageincomplete.gff.31 translation	MKCRNFKEKALYFMLLAMPNLLLANGSGVWQSNALQTIINFTSGPFMKAIGAIIVICVGIYVVKNLDRLGEIAWKCIGIILATIAIANAQTIANKLFGVG	TrbC/VirB2 family protein
119	POL104prophageincomplete.gff.32 translation	MKEKLDKLLKLELNELDKLDLEKELSNLKLTSHKIYQEYLLEKHEICEKNLEIKANNKRLSKIRHLYSLAKRIEDKREKERIELQKKMLSDFDNHQGEP	hypothetical protein
120	POL104prophageincomplete.gff.33 translation	MKLNLEEELLNTLEESKDAEYVELCKKVVEVQMELRKVMDKRLENETKELRSRMQARITERLVSEILNTEEHFSKKIIQNEKPLEIIFDIERTYNND	signaling protein
121	POL104prophageincomplete.gff.34 translation	MTKETDTDLIRNYLEKMASIIKSSQSIINAPHFLKDENQAKILQENLKENFTLLMEYISEVWVKSEEEFEEFMKDESFENDFMHFMSLLDNKIKVE	hypothetical protein
122	POL104prophageincomplete.gff.35 translation	MLKVRTKKDFLKDFNKHILSGRIKESDVTSIVDCLKEQKPLQQKYCDHALSGNLKGLRECHVKPNLLLIYEIKKQENELVLLRLDTHSELFKK	type II toxin-antitoxin system mRNA interferase toxin, RelE/StbE family
123	POL104prophageincomplete.gff.36 translation	MIDENFNCDKKLAHLNEERSILEASKKDKKPKKPRNSKIKNLDFYASYVSKNVEIQKKFDETYRLCEQKQQELNSLLKELENLRKQL	hypothetical protein
124	POL104prophageincomplete.gff.37 translation	MILNYVETINVREISKKEKFLKLNMNSWIISFLSASFLFVWSLLYGVVLLVALITMFYILEFFDEDITNIILANLTLKNDTKEYYA	virB3 type IV secretion protein
125	POL104prophageincomplete.gff.40 translation	MALEKSYSKNFESDELFDYEIIKPKKTLKIQYTYAKRYYEEVEKFAKNLTQLTQEEFMRLREPQKQAVIKNIGNMTRLHSKRAMDYIAKHGELVRDEFFNEVNYNDIAEQWNEQFEKLLENKSRVKNCALHLVFSIDENCNEKNLKALELSAYQTLTNTLGYDYPFIMKLHTHQNNPHVHVIINKTNKITNKQLRFNSKDSCKEFYHTLRETFKDYLFANSKGKLQYSNTPNIHKAIKDIETELDALEKQARNNKSFRHENYFYKVLGSATSQIESLKKRENALSDHLDSLKSLLEKTHWEKEKFTPPTNEKELNQQLKEIKWLNKESLTPKNTYKKTQKLVVCKSPLIKDYLYTTKKLFATQKKIIALEKDYKDLKVLKEEFSKDLEADLSHSKKRFE…	relaxase/mobilization nuclease domain-containing protein
126	POL104prophageincomplete.gff.41 translation	MLFDSLFSINEQQKAKAWSDFFRELKKDMKEIYNKFGGNAEWTTFLTRFSNDLSRASNYAVFETLQSIYSKELEELQQTIATDKTQQQLLEQDEEQAIQKSFEQDLDDLQNDKLNLEIKKSINEQDDKDYQNKEQLSTETKENIRENSKNSHLIPIKNLKNFLHNRRENFKISQQDLPSEKQKKYSDQLFKKELLEYAKHNMSAKELQVLAMLVNKKPSAMKTKHKEFLHEVLMTALINNKNLKENDPIKLALTYNIKNSKTNQTPYSIFNNQKENHIPPLNEEQHKILQDAIANNEVDKRALGVWKFNSENQNNLTQNNANVNEMVKNTTNDNLIKDNSIKQNNIIENNNVKNNNDLSFLDDEPVDFNQGNHSVDFNSKKSVKNNTEKKPLSPKLQAF…	hypothetical protein
127	POL104prophageincomplete.gff.42 translation	MKKTRLFKLRALGLACLMGLGVSGCAFLDKQILNDHLTKAKNNPKYDCQKEMWSFPKKYDGINQCLKAQEELIEPIITKKIDQYQCDDFTNEDLKDKCFKRNDAYLNTLLTPIIQRQERRFSCSDFHNPELKEQCMDKTNAYEKQKDQQQRLINLAQLEAFEKEYAQYKPYIIPYFTKECVKNAPHLANKERLCQKEVHEKFSDPYSSSKELSVKSAISFCIKKVDPKLEKAALMNGVYISPYKKSTHCQRTHFENKSLKEIALDMNPKLEKQSPFIDANKLAMQSAGLLRKNKDALIAFAADICMERNEHKKGEFISLKESCTQSQAKLYNNKERFDKFIQDYQKDLKTCLLDTSNTKEEMEQNFSQCQKEQLRDDNKGLGFTLEELVKKYAK	hypothetical protein
128	POL104prophageincomplete.gff.45 translation	MSNIITDYSQYNEKQLHNFLNAIEKQLLKAEGDKNKAIKKIQECELQEQMIRQVLAQKHSQEKEPTQSLLNTIASKDDPECDVSFGDFDDFLQIAKQERERHNA	hypothetical protein
129	POL104prophageincomplete.gff.46 translation	MEFKNTKKDRLSDLENRFENANKHETNQHEKEDRKKAHTLYISEKVMNSVEEYLNEFGAFRENKSVFVQDAIVFYLEHKKKEMKQMLLDKASKL	hypothetical protein
130	POL104prophageincomplete.gff.47 translation	MKALKIFLKKSLILLLVIALNHLNAVAMIVDNPTQNVWQQAKDAIDKSRFVQQVNHWADQIKKYQDMIEKAQSTINQLNKVNDILLKTNQFMNGSILNIPNPMGLVENATQIAKNVKSNALALQESAKNYNLAEKFLLRNIASKCPELDMNKINPKTKEIFFSDKGKEKSAARQALENLANALGNTQITTTQDITTSLSGRVLADFICKTKERELLEIKKQQYLAQAQTCLISKNFQCYGDFLSQSKQIDLKIFKEAQARTFKLFSSLQNRGASFTQELSVKNPIYAKEGYCSKQNIDGKDYCFSNTLEIERLINTFEKDNSSYIERLKGATNQETKAKVYADFKQKFEMLNTQILLNIANNLNFMNQTLSLMASAYSDTYYKQQNIIMPSFLNPPESV…	hypothetical protein
131	POL104prophageincomplete.gff.48 translation	MPYLVWGGISLAIGIISYFIPADNLNVATDGLYSSIIGVFQNFTNEFKDKYNNIAKTIAPAMVSIGTILIFAYSVKKYKNNEFFEIKTFTQFAFFLALLSLMHFALNSPKKFHSYVEFFVEAPAVILNNAIEETTKTFYKKAQQQSNQSQNKTNQSFISFNGNIQGIIKNQTKQLFAFYESFRENNAGFSKPFVFIMQSLSFVAIVFFQILLIFKTIYLICIIFIEKTFYLLCFIFMTPCLFFKQTQGFFFSYIKKVFSLTFYAPLVFLFAMLNSIGLELFNPTQNIIETIGIIIISAITSALISNIPNIINTIFGTQGGSVDLANFLKAGSQSFLSFASNVGSAVSGSVKGSSVGTGNFLVKTEGAIGNAVNNIKNRASQPENIRTSVGFVNVGSKATR	nucleotidyltransferase
132	POR104prophageend.gff.2 translation	MLALEIYIDICLKDALIDYLFEKGFDDFFYVECYKYATSSLLLSQKEQVSGRKDYAKFKLFLSDEIALSLAQALKNQFASKEMKLFYSQTHGL	putative pii-like nitrogen regulatory protein
133	SGP015prophagewithcargotfs.gff.42 translation	MKKMQYLAFILVAVLLNACSDKFIEMKKSPCALNAPMMQGGLYV	VirB7 type IV secretion protein
134	SPA020prophageincomplete.gff.23 translation	MAKIHKRAEFRLLIGMSVLVVVLGISFIVAVCFSFGALGISFIVAVCFSFGALANG	dna binding protein
135	SPA309prophage2ndhalf.gff.1 translation	MSVTLINNENNERYEFETIECTRGPKAVDFSKLFETTGFFSYDPGYSSTAGCQSKISYINGKKGELYYRGHRIEDLVAKYKYVDVCRLLLTGELPKNQDESLEFELELRHRSFVHESLLNMFSAFPSNAHPMAKLSSGVSILSTLYSTHQNMHTEEDYQTMARRIVAKIPTLAAICYRNEVGAPIIYPDIARSYVENILFMLRGYPYSRLKHTTQGEVEITPLEIEAFDKILTLHADHSQNASSTTVRNVASTGVHPYAAISAGISALWGHLHGGANEKVLIQLEEIGDVKNVDKYIARVKDKNDNFKLMGFGHRVYKSYDPRAKILKGLKDELHQKGVKMDERLSEIAAKVEEIALKDEYFIERNLYPNVDFYSGTILRALKIPVRFFTPVFVIGRTV…	citrate synthase
136	USA002prophagebeginplusendwithtfs.gff.28 translation	MQKTIDEILRVSFKVGLIVVSILCLIKIIIVVLEGYSNDNSADEIKPNATYELLKENNQMLKELLQKQNLQKKGVK	hypothetical protein
137	USA002prophagebeginplusendwithtfs.gff.29 translation	MNYDVLMGFLALILLILWYVYGLRQYLKLKDENKRLKEKLQRCNCNIKIPSIFEVANKPIIMDIKGEVKNER	hypothetical protein
138	USA002prophagebeginplusendwithtfs.gff.31 translation	MSSIYSTFLREQLYNTIKRVFAKQHINPNFAFSDILGYKSKNNRLEITLKRKHSHTLEWFYQNP	hypothetical protein
139	USA002prophagebeginplusendwithtfs.gff.37 translation	MIVLKRLDKILKTSLMAGVLVSTINPLIAKQPIAISDEEFLSYIKQSDPKYFEFISRIPKGKDFLLSCKKEINANNYVFVAEQIKGKELETYHPNERNLAESSLKDYKKALNNCVEYSLDLDSGKKDNLVVSDNTLNYYFDPKNFRKKEYEKYPQACNHKIGNKPLKTRNIPYERNISYAQKKEIMEEWREDMLDCFSNLANEQSIAKYNGRVKSIEYYATHDKERKLMTEKCEEIDMQSFSSNKEPTQEQQVHCKQVKLGEYLYKERLKKRLQKQDLERRKIIIKDLAHCYVEMASSLEKGKDYLKEDKKCRDYIHISAGGGISWGTLIPTLPYPSLLLRLKRVDKINTTQLQQCYKTFANNLLKAGDYAPLKENFLTECRNQMDTYFYEKRSFY	hypothetical protein
140	USA202prophagebeginplusend.gff.15 translation	VDGVESLNEADSVGGVGSLLSWAVWVAWALSLELPFFVVFLLVGLAVFSKATPQVPQLNDASRAGFFK	hypothetical protein
141	USA205prophageincomplete.gff.5 translation	LLGELNLSMGLYKGLRAEVGAMMAALPYDSTAYQGNNIPNGQPGSRTDPFGAGIFWQYIGWYAGHSGLQVQKPRLAMVHNAFLSYNYKKDKFSFGVKGGRYDAEEYDWFTSYTQGVEGFVKYKDTRLRVMYSDARASASSDWFWYFGRYYTSGKALMIADLKYEKDNLKINPYFYAIFQRMYAPGINITYDTNPNFNNKGFRFVGTFVGFFPIFATPANQNDIILFQQVPLGKSGQTYFFRTRFYYNKWQFGGSVYKNIGNANGDIGIYGDPLGYNIWTNSIYDAEINNIVGADVINGFLYVGSQYRGFSWKILGRWTDSPRADERSLALFLSYFSNKYNIRMDLKLEYYGNITKKGYCIGYCGMYVPVDPNGPGTQPLTHNVYSDRSHIMFNITYGFR…	outer membrane beta-barrel protein HofD
142	USA205prophageincomplete.gff.16 translation	VGIFALFNRSLICSLVSFSLEKSNALDLSSSLACLTPLLSSSMILSVLLVNLEFLALSSSCLLKSLIEWLLSSALLM	hypothetical protein
143	USA408.gff.27 translation	MVVFSVFSALVVFSVFSALVVFSVFSALVVFSVFSALVVFSVFVGFV	hypothetical protein
144	USA422prophageincomplete.gff.7 translation	MAQLEDLKAHEKYNLLLCLFKSDYYNDPRNTDLEGKPFKQACEECTLTFFRPRMDKVAQEEDFQKVRKADYAVAIVYEKSTKGAIVQRSVFALKIDRFGVDDGGSLGIYGVCAQKGSQEYEELVNKNAYCLTNYLQLQNSMKLIERKN	hypothetical protein
145	USA427prophageincomplete.gff.19 translation	MIDYTAEQLQELEQLKVTEQEIEILKRMSIGTLPPSNLGRDDMLLFQLTAYRDYELYFTKEDRLERLSYNSARNFMSNMGFNKRYFEDLHVLMMKKVFEPDQPKWRLENNIWLYNEYQKSEYSAIYQFYFLYLSLKSR	hypothetical protein
146	ZAF002.gff.14 translation	MMTLYDFSQLDKEQTKIYNDFLLKLSSADSPLNQQGSENDLAHIFENELNALLRGLSFTSSNYENFRHENNNAYGRTDFQYGNTIIEYKKYNRLKNEKETHKASEQVKNYLKDERFNGFKMFGFLFDGASVHAYIKETNNEITYKEEYSGSLNARNLDFFIKSLFNSGLVNISPTNFKKDFGIIDTDNKLLDNHEIRDLAKFFFNTLKDEKKLNARSLLLFKEWEKLFRLAENDNGKHQDIKDRQEIFSLIFDTLITKDNEYKAFFALHSTLSVIIKLLLARFINDKSHFIVLDNLYKTDKLLEVKNFFESIEQGKFFKKMGIINLTDNDFFAWYIKEEFTTPLKNALQKLLFKVCAYEDIEFLNHQSMLDLFKELYLNFIPKVVRHSFGEYYTPYYLA…	N-6 DNA methylase
147	ZAF002.gff.19 translation	MPSNANELEIIKQLFNNLTEANKKAFLKTIKNKNKENLKTPIQKEIKECPHCKSTSFVKNGKKDNRQRFSCKACSKTFTYTNNTILFSTKKDIKVWKKFIHCMVEKYSLKKTAQICNIDVTTAFYWRHKILDTLQNIQNGVKLDGIVEADETYFPLSFKGHHRDFKLPRLSKKRGTQAAKRGLSKEQVCVTSGVNLNGKSIAKVSNLGKPKIKDLEKVLTNKVSKGSIFVTDSFKAYLKLANDMELSHIRIPKKRYKLGSFNIQTINSYHSHLKDMIKHKFKGVATKYLDNYLVYHNFVNFAKESYKEIILLEHIQNSECVSKSLEISHRSAIPLLAV	IS1595-like element ISHp1 family transposase
Note: numbers placed over ORF in Figure 5 correspond to the number after ALG001.gff[number]
